# Supplementary material for: Prognostic analysis of patients with breast cancer based on tumor mutational burden and DNA damage repair genes
Source: Front Oncol. 2023 Jun 7;13:1177133. doi: 10.3389/fonc.2023.1177133 (PMC10282748; doi:10.3389/fonc.2023.1177133)
Supplement: Supplementary file 1 [file Table_1.xls]

sampleID	OS	OS.Time	Age	M.stage	N.stage	T.stage	TNM	ER	HER2	PR	Type	tmb	tmb_group
TCGA-A1-A0SK-01	1	2.649315068	54	M0	N0 (i-)	T2	Stage IIA	Negative	Negative	Negative	Basal	1.672473868	high
TCGA-A2-A04P-01	1	1.501369863	36	M0	N3c	T2	Stage IIIC	Negative	Negative	Negative	Basal	3.379790941	high
TCGA-A2-A04V-01	1	5.260273973	39	M0	N0 (i-)	T2	Stage IIA	Positive	Negative	Positive	LumA	0.801393728	low
TCGA-A2-A0CM-01	1	2.065753425	40	M0	N0 (i-)	T2	Stage IIA	Negative	Negative	Negative	Basal	1.18466899	high
TCGA-A2-A0CS-01	1	6.432876712	73	M1	N3a	T4b	Stage IV	Positive	Negative	Positive	LumA	1.080139373	high
TCGA-A2-A0CU-01	1	0.432876712	73	M0	N0 (i+)	T2	Stage IIA	Positive	Negative	Positive	LumA	0.871080139	low
TCGA-A2-A0EW-01	1	5.161643836	53	M0	N3a	T1b	Stage IIIC	Positive	Negative	Positive	LumA	0.452961672	low
TCGA-A2-A0SV-01	1	2.260273973	63	M1	N2a	T2	Stage IV	Positive	Negative	Positive	LumB	0.975609756	low
TCGA-A2-A0SW-01	1	3.739726027	82	M1	N2	T2	Stage IV	Positive	Negative	Negative	LumB	1.324041812	high
TCGA-A2-A0T2-01	1	0.698630137	66	M1	N3	T3	Stage IV	Negative	Negative	Negative	Basal	0.766550523	low
TCGA-A2-A0YT-01	1	1.980821918	56	M0	N2a	T4b	Stage IIIB	Positive	Negative	Negative	LumB	1.567944251	high
TCGA-A2-A3XU-01	1	2.498630137	NA	M0	N1mi	T2	Stage IIB					0.696864111	low
TCGA-A2-A3XX-01	1	3.942465753	NA	M0	N0	T2	Stage IIA					0.871080139	low
TCGA-A7-A13E-01	1	1.682191781	62	MX	N1	T2	Stage IIB	Positive	Negative	Negative	Basal	1.080139373	high
TCGA-A8-A06U-01	1	2.419178082	80	M0	N1a	T2	Stage IIB	Positive	Equivocal	Positive	LumA	1.393728223	high
TCGA-A8-A06X-01	1	2.583561644	77	M0	N0	T3	Stage IIB	Positive	Positive	Negative	LumB	5.087108014	high
TCGA-A8-A08J-01	1	3.087671233	52	M1	N3	T4b	Stage IV	Positive	Negative	Negative	Her2	0.801393728	low
TCGA-A8-A08L-01	1	0.832876712	89	M0	N2a	T3	Stage IIIA	Positive	Negative	Negative	Her2	5.644599303	high
TCGA-A8-A08T-01	1	9.339726027	64	M1	N1a	T2	Stage IV	Positive	Negative	Positive	LumA	1.18466899	high
TCGA-A8-A09X-01	1	1.167123288	62	M0	N3a	T2	Stage IIIC	Negative	Negative	Negative	Her2	1.358885017	high
TCGA-AC-A23H-01	1	0.476712329	90	M0	NX	T2	Stage IIA	Positive	Positive	Negative	Her2	129.0592334	high
TCGA-AC-A62V-01	1	0.953424658	NA	M1	N1a	T2	Stage IV					1.881533101	high
TCGA-AO-A03O-01	1	6.802739726	69	M0	N0 (i-)	T2	Stage IIA	Positive	Negative	Positive	LumB	2.020905923	high
TCGA-AO-A03P-01	1	7.975342466	54	M0	N1	T2	Stage IIB	Positive	Negative	Positive	LumB	1.254355401	high
TCGA-AO-A0J5-01	1	2.169863014	48	M1	N1a	T4	Stage IV	Positive	Negative	Negative	LumA	1.219512195	high
TCGA-AQ-A0Y5-01	1	0.471232877	70	MX	N2a	T2	Stage IIIA	Positive	Positive	Positive	LumA	1.219512195	high
TCGA-AQ-A7U7-01	1	1.6	NA	M0	N2a	T2	Stage IIIA					0.801393728	low
TCGA-AR-A0TR-01	1	0.438356164	68	M0	N1	T2	Stage IIB	Positive	Negative	Positive	LumA	0.905923345	low
TCGA-AR-A0TY-01	1	4.654794521	54	M0	N0	T2	Stage IIA	Positive	Negative	Negative	LumB	1.672473868	high
TCGA-AR-A0TZ-01	1	8.936986301	43	M1	N2	T2	Stage IIIA	Positive	Negative	Positive	LumA	1.637630662	high
TCGA-AR-A0U2-01	1	6.989041096	47	M0	N2	T2	Stage IIIA	Positive	Negative	Positive	LumB	1.428571429	high
TCGA-AR-A1AR-01	1	1.435616438	50	M0	N2	T1	Stage IIIA	Negative	Negative	Negative	Basal	1.567944251	high
TCGA-AR-A1AT-01	1	3.484931507	62	M0	N0	T2	Stage IIA	Positive	Positive	Positive		0.766550523	low
TCGA-AR-A24L-01	1	7.852054795	26	M0	N1	T2	Stage IIB	Positive	Negative	Positive	LumA	1.045296167	high
TCGA-AR-A256-01	1	7.819178082	45	M0	N0	T2	Stage IIA	Negative	Negative	Negative	Basal	5.400696864	high
TCGA-AR-A2LH-01	1	1.687671233	NA	M0	N3	T3	Stage III				Normal	0.696864111	low
TCGA-AR-A2LK-01	1	4.517808219	NA	M0	N2	T3	Stage III				LumB	1.080139373	high
TCGA-AR-A5QQ-01	1	0.882191781	NA	M0	N1	T3	Stage IIIA					1.463414634	high
TCGA-B6-A0I1-01	1	6.468493151	NA	M0	N0	T2	Stage IIA				Basal	1.602787456	high
TCGA-B6-A0I6-01	1	2.715068493	49	M0	N1	T1c	Stage IIA	Negative		Negative	Basal	2.195121951	high
TCGA-B6-A0I8-01	1	2.052054795	46	M0	NX	T1	Stage X				LumA	2.996515679	high
TCGA-B6-A0I9-01	1	0.991780822	62	M1	NX	T3	Stage IV	Indeterminate	Positive	Positive	Her2	2.160278746	high
TCGA-B6-A0IB-01	1	10.79726027	64	M1	N3	T3	Stage IV	Positive	Negative	Positive	LumB	1.49825784	high
TCGA-B6-A0IC-01	1	4.224657534	90	MX	NX	T2	Stage X	Positive	Negative	Positive	LumA	1.010452962	low
TCGA-B6-A0IE-01	1	5.460273973	38	M0	N1b	T3	Stage IIIA	Negative	Negative	Negative	LumA	0.731707317	low
TCGA-B6-A0IH-01	1	9.364383562	81	M0	N1b	T3	Stage IIIA	Positive	Negative	Positive	LumA	0.836236934	low
TCGA-B6-A0IK-01	1	1.564383562	63	M0	N1	T4	Stage IIIB	Negative	Negative	Negative	Her2	3.205574913	high
TCGA-B6-A0IM-01	1	10.6109589	75	M0	N0 (i-)	T3	Stage IIB	Positive	Negative	Positive	LumA	0.871080139	low
TCGA-B6-A0IN-01	1	7.049315068	45	MX	NX	T1c	Stage X	Positive		Negative	LumB	0.662020906	low
TCGA-B6-A0RH-01	1	17.68767123	51	M0	N0 (i-)	T2	Stage IIA	Positive	Positive	Positive	Her2	1.18466899	high
TCGA-B6-A0RL-01	1	6.764383562	60	M0	N0 (i-)	T2	Stage IIA	Positive	Negative	Positive	LumB	1.393728223	high
TCGA-B6-A0RM-01	1	6.501369863	57	MX	NX	TX	Stage X	Positive	Negative	Positive	LumA	0.836236934	low
TCGA-B6-A0RP-01	1	8.564383562	73	M0	N1b	T2	[Discrepancy]	Positive	Negative	Positive	LumA	0.592334495	low
TCGA-B6-A0RQ-01	1	11.69041096	68	M0	N0 (i-)	T3	Stage IIB	Positive	Negative	Positive	Normal	0.31358885	low
TCGA-B6-A0RS-01	1	8.391780822	38	M0	N0 (i-)	T2	Stage IIA	Negative	Negative	Negative	Her2	3.205574913	high
TCGA-B6-A0WS-01	1	8.123287671	58	MX	NX	T1c	Stage X	Positive	Negative	Positive	LumA	0.348432056	low
TCGA-B6-A0WV-01	1	6.621917808	67	M0	N1b	T2	Stage IIB	Positive	Negative	Positive	LumB	0.871080139	low
TCGA-B6-A0WW-01	1	1.528767123	58	MX	N1b	T2	Stage X	Positive	Negative	Positive	LumB	1.080139373	high
TCGA-B6-A0WX-01	1	1.750684932	40	M0	N1b	T3	Stage IIIA	Negative	Negative	Negative	Basal	0.940766551	low
TCGA-B6-A0WY-01	1	9.482191781	40	M0	N1b	T3	Stage IIIA	Positive	Negative	Negative	LumA	0.662020906	low
TCGA-B6-A0X0-01	1	10.80821918	54	M0	N0 (i-)	T1c	Stage I	Positive	Negative	Positive	LumA	0.557491289	low
TCGA-B6-A0X1-01	1	20.42465753	48	M1	N1	T2	Stage IIB	Negative		Negative	Basal	1.777003484	high
TCGA-B6-A0X4-01	1	2.356164384	62	M0	N1b	T2	Stage IIB	Positive	Negative	Positive	LumA	0.592334495	low
TCGA-B6-A0X5-01	1	5.745205479	61	M0	N1b	T2	Stage IIB	Positive	Negative	Positive	LumB	0.975609756	low
TCGA-B6-A409-01	1	1.569863014	NA	M0	N2a	T1c	Stage IIIA					0.766550523	low
TCGA-BH-A0BF-01	1	3.62739726	56	M0	N1mi	T2	Stage IIB	Positive	Negative	Positive	LumB	0.662020906	low
TCGA-BH-A0BP-01	1	6.290410959	76	M0	N0	T1c	Stage I	Positive	Negative	Positive	LumA	3.693379791	high
TCGA-BH-A0C1-01	1	3.865753425	61	M0	N2a	T3	Stage IIIA	Positive	Negative	Positive	LumA	1.080139373	high
TCGA-BH-A0EA-01	1	2.715068493	72	M0	N1a	T1c	Stage IIA	Positive	Negative	Positive	LumA	0.662020906	low
TCGA-BH-A18J-01	1	1.676712329	56	M1	N2	T4b	Stage IV	Positive	Negative	Positive	LumA	1.777003484	high
TCGA-BH-A18K-01	1	7.569863014	46	M0	N0	T1	Stage I	Positive	Negative	Positive	LumA	1.010452962	low
TCGA-BH-A18L-01	1	2.221917808	50	M0	N1mi	T3	Stage IIIA	Positive		Positive	LumB	1.080139373	high
TCGA-BH-A18M-01	1	6.046575342	39	M0	N1	T3	Stage IIIA	Positive	Positive	Positive	LumA	0.871080139	low
TCGA-BH-A18N-01	1	3.145205479	88	M0	N1b	T2	Stage IIA	Positive	Negative	Positive	LumA	1.010452962	low
TCGA-BH-A18P-01	1	2.523287671	60	M0	N0	T1	Stage I	Positive	Negative	Negative	Her2	8.083623693	high
TCGA-BH-A18Q-01	1	4.635616438	56	M0	N1b	T2	Stage IIB	Negative	Negative	Negative	Basal	2.473867596	high
TCGA-BH-A18R-01	1	3.128767123	50	M0	N1	T2b	Stage IIA	Indeterminate	Positive	Negative	Her2	0.662020906	low
TCGA-BH-A18S-01	1	5.504109589	79	M0	N0	T1c	Stage I	Positive		Positive	LumA	0.6271777	low
TCGA-BH-A18T-01	1	0.61369863	70	M0	N0	T2	Stage IIA	Negative	Negative	Negative	Basal	1.986062718	high
TCGA-BH-A18U-01	1	4.282191781	72	M0	N2a	T2	Stage IIIA	Positive	Positive	Positive	LumB	2.43902439	high
TCGA-BH-A18V-01	1	4.263013699	48	M0	N1b	T2	Stage IIB	Negative	Negative	Negative	Basal	5.12195122	high
TCGA-BH-A1EN-01	1	5.82739726	78	M0	NX	T2	Stage IIA	Negative	Positive	Negative	Her2	1.533101045	high
TCGA-BH-A1EO-01	1	7.665753425	68	M0	N1	T1c	Stage IIA	Positive	Negative	Positive	LumA	1.149825784	high
TCGA-BH-A1ES-01	1	9.484931507	35	M0	N1a	T2	Stage IIB	Positive	Negative	Positive	LumA	0.418118467	low
TCGA-BH-A1ET-01	1	6.904109589	55	M0	N0	T1	Stage I	Positive	Negative	Positive	LumA	0.696864111	low
TCGA-BH-A1EU-01	1	3.523287671	83	M0	N0	T1	Stage I	Positive	Negative	Positive	LumA	0.592334495	low
TCGA-BH-A1EV-01	1	1	45	M0	N1b	T3	Stage IIIA	Positive		Positive	Her2	2.682926829	high
TCGA-BH-A1EW-01	1	4.64109589	38	M0	N1b	T2	Stage IIA	Negative	Negative	Negative	LumA	0.557491289	low
TCGA-BH-A1EX-01	1	4.131506849	67	M0	N1b	T2	Stage IIB	Positive	Negative	Positive	LumA	0.801393728	low
TCGA-BH-A1EY-01	1	1.473972603	79	M0	N0	T2	Stage IIA	Positive	Negative	Positive	LumA	1.080139373	high
TCGA-BH-A1F0-01	1	2.150684932	80	M0	N1c	T1a	Stage IIA	Negative	Negative	Indeterminate	Basal	0.522648084	low
TCGA-BH-A1F2-01	1	2.62739726	53	M0	N1b	T4b	Stage IIIB	Positive	Positive	Positive	LumB	1.358885017	high
TCGA-BH-A1F5-01	1	7.430136986	62	M0	N1a	T1c	Stage IIA	Positive		Positive	LumA	0.766550523	low
TCGA-BH-A1F6-01	1	8.123287671	51	MX	N2a	T4d		Negative		Negative	Basal	0.836236934	low
TCGA-BH-A1F8-01	1	2.090410959	90	M0	N2	T4b	Stage IIIB	Positive	Negative	Positive	LumB	3.693379791	high
TCGA-BH-A1FC-01	1	9.512328767	78	M0	N1b	T1c	Stage IIA	Negative	Negative	Negative	Basal	3.135888502	high
TCGA-BH-A1FD-01	1	2.764383562	68	M0	N0	T1c	Stage I	Positive	Negative	Positive	LumB	0.662020906	low
TCGA-BH-A1FE-01	1	6.22739726	31	M0	N1	T2	Stage IIB	Positive	Negative	Positive	LumA	0.31358885	low
TCGA-BH-A1FG-01	1	10.23561644	88	M0	NX	T1c	Stage I	Positive		Positive	LumA	0.557491289	low
TCGA-BH-A1FH-01	1	2.832876712	47	M1	N1b	T2	Stage IV	Positive	Negative	Negative	LumA	0.243902439	low
TCGA-BH-A1FJ-01	1	5.279452055	66	M0	N1b	T3	Stage IIIA	Negative	Negative	Positive	LumB	0.662020906	low
TCGA-BH-A1FL-01	1	4.583561644	69	M0	N1b	T2	Stage IIB	Positive	Negative	Positive	LumA	0.6271777	low
TCGA-BH-A1FM-01	1	3.802739726	44	M0	N2	T2	Stage IIIA	Positive	Negative	Negative	LumB	1.428571429	high
TCGA-BH-A1FN-01	1	6.005479452	34	M0	N0	T2	Stage IIA	Positive	Negative	Positive	LumB	3.101045296	high
TCGA-BH-A1FR-01	1	4.498630137	73	M0	N1a	T4b	Stage IIIB	Positive	Negative	Positive	LumA	0.487804878	low
TCGA-BH-A1FU-01	1	4.624657534	44	M0	N0	T1c	Stage IA	Negative	Positive	Negative	Normal	0.871080139	low
TCGA-BH-A203-01	1	3.216438356	78	M0	N1b	T2	Stage IIB				Her2	1.567944251	high
TCGA-BH-A204-01	1	6.942465753	80	M0	N1b	T2	Stage IIB				LumB	1.18466899	high
TCGA-BH-A208-01	1	4.819178082	48	M0	N1b	T2	Stage IIB				Normal	1.672473868	high
TCGA-BH-A209-01	1	10.84657534	77	M0	N0	T1c	Stage I	Positive		Positive	LumB	2.055749129	high
TCGA-BH-A8FY-01	1	0.808219178	NA	M0	N0 (i+)	T1c	Stage IA					1.289198606	high
TCGA-C8-A12Q-01	1	1.054794521	78	M0	N2	T1	Stage IIIA	Negative	Positive	Negative	Her2	2.682926829	high
TCGA-C8-A3M7-01	1	2.832876712	NA	M0	N0	T4b	Stage IIIB				LumA	3.344947735	high
TCGA-D8-A1XC-01	1	1.032876712	85	M0	N1a	T4b	Stage IIIB	Positive	Negative	Positive	LumA	0.801393728	low
TCGA-D8-A1Y1-01	1	0.82739726	80	MX	N1a	T3	Stage IIIA	Positive	Negative	Positive	LumB	6.411149826	high
TCGA-D8-A73W-01	1	1.054794521	NA	MX	N1a	T3	Stage IIIA					0.940766551	low
TCGA-E2-A14Z-01	1	1.542465753	64	M0	N0	T1c	Stage I	Positive	Negative	Positive	LumA	1.463414634	high
TCGA-E2-A15M-01	1	0.920547945	66	M0	N0	T2	Stage IIA	Positive	Negative	Positive	LumA	1.846689895	high
TCGA-E2-A1B4-01	1	2.750684932	74	M0	N2a	T1c	Stage IIIA	Positive	Negative	Positive	LumA	1.045296167	high
TCGA-E2-A1LK-01	1	0.728767123	84	M0	N3a	T4b	Stage IIIC	Negative	Negative	Negative	Basal	1.080139373	high
TCGA-E9-A1NF-01	1	2.936986301	60	M0	N0	T2	Stage IIA	Positive	Negative	Positive	LumB	1.428571429	high
TCGA-E9-A1NG-01	1	2.153424658	62	M0	N0	T2	Stage IIA	Positive	Negative	Positive	LumA	0.522648084	low
TCGA-E9-A1RB-01	1	2.673972603	40	M0	N0	T2	Stage IIA		Negative		LumB	0.871080139	low
TCGA-E9-A226-01	1	2.871232877	45	M0	N2	T2	Stage IIIA		Negative		LumB	0.975609756	low
TCGA-E9-A2JS-01	1	2.476712329	NA	M0	N1	T2	Stage IIB				LumB	1.428571429	high
TCGA-EW-A1P8-01	1	0.654794521	58	M0	N3b	T2	Stage IIIC	Negative	Negative	Negative	Basal	0.975609756	low
TCGA-GM-A2D9-01	1	4.964383562	69	M0	N0 (i-)	T1c	Stage I	Positive		Positive	LumA	11.18466899	high
TCGA-GM-A2DA-01	1	18.0630137	46	M0	N1b	T2	Stage IIB	Positive		Positive	LumA	0.836236934	low
TCGA-HN-A2OB-01	1	5.205479452	NA	M0	N1	T2	Stage IIB					0.31358885	low
TCGA-LL-A73Z-01	1	0.621917808	NA	M1	NX	T1c	Stage IV					0.766550523	low
TCGA-OL-A5D6-01	1	3.024657534	NA	MX	N0	T2	Stage IIA					0.975609756	low
TCGA-OL-A66K-01	1	3.493150685	NA	MX	N0	T2	Stage IIA					0.6271777	low
TCGA-PE-A5DC-01	1	3.917808219	NA	M0	N2a	T2	Stage IIIA					2.857142857	high
TCGA-UU-A93S-01	1	0.317808219	NA	M1	N3b	T4d	Stage IV					3.449477352	high
TCGA-3C-AAAU-01	0	11.08767123	NA	MX	NX	TX	Stage X					0.522648084	low
TCGA-3C-AALI-01	0	10.97260274	NA	M0	N1a	T2	Stage IIB					12.64808362	high
TCGA-3C-AALJ-01	0	4.038356164	NA	M0	N1a	T2	Stage IIB					1.010452962	low
TCGA-3C-AALK-01	0	3.967123288	NA	M0	N0 (i+)	T1c	Stage IA					1.289198606	high
TCGA-4H-AAAK-01	0	0.953424658	NA	M0	N2a	T2	Stage IIIA					0.452961672	low
TCGA-5L-AAT0-01	0	4.046575342	NA	M0	N0	T2	Stage IIA					3.414634146	high
TCGA-5L-AAT1-01	0	4.030136986	NA	M1	N0	T2	Stage IV					30.03484321	high
TCGA-5T-A9QA-01	0	0.830136986	NA	MX	NX	T2	Stage IIA					1.010452962	low
TCGA-A1-A0SD-01	0	1.197260274	59	M0	N0	T2	Stage IIA	Positive	Negative	Positive	LumA	0.975609756	low
TCGA-A1-A0SE-01	0	3.619178082	56	M0	N0 (i-)	T1c	Stage I	Positive	Negative	Positive	LumA	0.662020906	low
TCGA-A1-A0SF-01	0	4.008219178	54	M0	N0	T2	Stage IIA	Positive	Negative	Positive	LumA	0.975609756	low
TCGA-A1-A0SG-01	0	1.189041096	61	M0	N1a	T2	Stage IIB	Positive	Negative	Positive	LumA	0.871080139	low
TCGA-A1-A0SH-01	0	3.936986301	39	M0	N0 (i-)	T2	Stage IIA	Negative	Negative	Positive	LumA	2.613240418	high
TCGA-A1-A0SI-01	0	1.739726027	52	M0	N1a	T2	Stage IIB	Positive	Negative	Positive	LumB	4.703832753	high
TCGA-A1-A0SJ-01	0	1.139726027	39	M0	N1a	T3	Stage IIIA	Positive	Negative	Positive	LumA	0.940766551	low
TCGA-A1-A0SM-01	0	0.663013699	77	M0	N0 (i-)	T2	Stage IIA	Positive	Positive	Negative	LumA	0.557491289	low
TCGA-A1-A0SN-01	0	3.276712329	50	MX	N1	T1c	Stage IIA	Positive	Positive	Positive	LumB	1.254355401	high
TCGA-A1-A0SO-01	0	2.334246575	67	M0	N1	T2	Stage IIB	Negative	Negative	Negative	Basal	6.202090592	high
TCGA-A1-A0SP-01	0	1.6	40	M0	N0 (i-)	T2	Stage IIA	Negative	Negative	Negative	Basal	1.010452962	low
TCGA-A1-A0SQ-01	0	1.517808219	45	MX	N1	T2	Stage IIB	Positive	Negative	Positive	LumA	0.731707317	low
TCGA-A2-A04N-01	0	11.92876712	66	M0	N0 (i-)	T1c	Stage IA	Positive	Negative	Positive	LumA	1.289198606	high
TCGA-A2-A04Q-01	0	6.534246575	48	M0	N0 (i-)	T1	Stage IA	Negative	Negative	Negative	Basal	0.209059233	low
TCGA-A2-A04R-01	0	10.16164384	36	M0	N0 (i-)	T1	Stage IA	Positive	Negative	Positive	LumB	2.404181185	high
TCGA-A2-A04T-01	0	6.153424658	62	M0	N0 (i-)	T2	Stage IIA	Negative	Negative	Negative	Basal	2.578397213	high
TCGA-A2-A04U-01	0	7.271232877	47	M0	N0 (i+)	T2	Stage IIA	Negative	Negative	Negative	Basal	1.463414634	high
TCGA-A2-A04W-01	0	8.498630137	50	M0	N1mi	T2	Stage IIB	Negative	Positive	Negative	Her2	3.135888502	high
TCGA-A2-A04X-01	0	4.619178082	34	M0	N0 (i-)	T2	Stage IIA	Positive	Positive	Positive	Her2	0.766550523	low
TCGA-A2-A04Y-01	0	3.010958904	53	M0	N1mi	T2	Stage IIB	Positive	Negative	Positive	LumB	1.045296167	high
TCGA-A2-A0CK-01	0	11.39452055	NA	M0	N2a	T3	Stage IIIA					0.383275261	low
TCGA-A2-A0CL-01	0	8.260273973	37	M0	N2a	T3	Stage IIIA	Positive	Negative	Positive	Normal	0.6271777	low
TCGA-A2-A0CP-01	0	7.706849315	60	M0	N0 (i-)	T1c	Stage IA	Positive	Negative	Positive	LumA	1.010452962	low
TCGA-A2-A0CQ-01	0	7.383561644	62	M0	N0 (i-)	T1	Stage IA	Positive	Negative	Positive	LumA	0.696864111	low
TCGA-A2-A0CR-01	0	8.994520548	NA	M0	N0	T3	Stage IIB					2.334494774	high
TCGA-A2-A0CT-01	0	6.271232877	71	M0	N0 (i-)	T2	Stage IIA	Positive	Negative	Negative	LumA	2.055749129	high
TCGA-A2-A0CV-01	0	8.249315068	41	M0	N1a	T2	Stage IIB	Positive	Negative	Positive	LumA	0.662020906	low
TCGA-A2-A0CW-01	0	8.994520548	67	M0	N1a	T2	Stage IIB	Positive	Negative	Positive	LumB	1.707317073	high
TCGA-A2-A0CX-01	0	4.734246575	52	M0	N0 (i-)	T2	Stage IIA	Positive	Positive	Negative	Her2	5.400696864	high
TCGA-A2-A0D0-01	0	5.610958904	60	M0	N0 (i-)	T2	Stage IIA	Negative	Negative	Negative	Basal	1.881533101	high
TCGA-A2-A0D1-01	0	2.879452055	76	M0	N0 (i-)	T2	Stage IIA	Negative	Positive	Negative	Her2	1.114982578	high
TCGA-A2-A0D2-01	0	2.81369863	45	M0	N0 (i+)	T2	Stage IIA	Negative	Negative	Negative	Basal	2.404181185	high
TCGA-A2-A0D3-01	0	5.131506849	42	M0	N0 (i-)	T1c	Stage IA	Positive	Negative	Positive	LumA	0.731707317	low
TCGA-A2-A0D4-01	0	2.101369863	37	M0	N1a	T2	Stage IIB	Positive	Negative	Positive	LumB	0.731707317	low
TCGA-A2-A0EM-01	0	8.476712329	73	M0	N0 (i-)	T1	Stage IA	Positive	Negative	Positive	LumA	0.766550523	low
TCGA-A2-A0EN-01	0	7.446575342	70	M0	N0 (i+)	T2	Stage IIA	Positive	Negative	Positive	LumA	0.905923345	low
TCGA-A2-A0EO-01	0	6.690410959	54	M0	N0 (i-)	T1	Stage IA	Positive	Negative	Positive	LumA	0.696864111	low
TCGA-A2-A0EP-01	0	9.871232877	NA	M0	N0 (i+)	T1	Stage I					0.104529617	low
TCGA-A2-A0EQ-01	0	6.646575342	64	M0	N0 (i-)	T2	Stage IIA	Negative	Positive	Negative	Her2	2.299651568	high
TCGA-A2-A0ER-01	0	6.2	63	M0	N1mi	T1c	Stage IB	Positive	Negative	Positive	LumA	0.487804878	low
TCGA-A2-A0ES-01	0	6	52	M0	N0 (i-)	T2	Stage IIA	Positive	Negative	Positive	LumA	0.139372822	low
TCGA-A2-A0ET-01	0	2.920547945	58	M0	N2a	T2	Stage IIIA	Positive	Negative	Positive	LumA	0.975609756	low
TCGA-A2-A0EU-01	0	2.857534247	79	M0	N0 (i-)	T1c	Stage IA	Positive	Negative	Positive	LumA	1.149825784	high
TCGA-A2-A0EV-01	0	2.652054795	80	M0	N0 (i-)	T1c	Stage IA	Positive	Negative	Positive	LumA	1.672473868	high
TCGA-A2-A0EX-01	0	2.060273973	46	M0	N0 (i+)	T3	Stage IIB	Positive	Negative	Positive	LumA	0.6271777	low
TCGA-A2-A0EY-01	0	5.273972603	62	M0	N1a	T2	Stage IIB	Positive	Positive	Negative	LumB	4.947735192	high
TCGA-A2-A0ST-01	0	8.265753425	62	M0	N1a	T1c	Stage IIA	Negative	Negative	Negative	Basal	0.174216028	low
TCGA-A2-A0SU-01	0	4.553424658	66	M0	N0 (i+)	T2	Stage IIA	Positive	Negative	Positive	LumA	0.766550523	low
TCGA-A2-A0SX-01	0	4.202739726	48	M0	N0 (i-)	T1c	Stage IA	Negative	Negative	Negative	Basal	0.662020906	low
TCGA-A2-A0SY-01	0	3.690410959	62	M0	N1	T3	Stage IIIA	Positive	Positive	Positive	LumA	3.484320557	high
TCGA-A2-A0T0-01	0	1.460273973	59	M0	N1	T2	Stage IIB	Negative	Negative	Negative	Basal	4.668989547	high
TCGA-A2-A0T1-01	0	1.42739726	55	M0	N3	T3	Stage IIIC	Negative	Positive	Negative	Her2	0.243902439	low
TCGA-A2-A0T3-01	0	4.153424658	37	M0	N1mi	T1c	Stage IB	Positive	Negative	Positive	LumB	0.836236934	low
TCGA-A2-A0T4-01	0	1.709589041	62	M0	N0 (i-)	T2	Stage IIA	Positive	Negative	Positive	LumA	1.045296167	high
TCGA-A2-A0T5-01	0	1.454794521	39	M0	N0 (i-)	T2	Stage IIA	Positive	Negative	Positive	LumA	0.557491289	low
TCGA-A2-A0T6-01	0	1.575342466	50	M0	N0 (i-)	T3	Stage IIB	Positive	Negative	Positive	LumA	0.6271777	low
TCGA-A2-A0T7-01	0	1.728767123	51	M0	N0 (i+)	T2	Stage IIA	Positive	Negative	Positive	LumA	0.452961672	low
TCGA-A2-A0YC-01	0	2.712328767	59	M0	N1mi	T2	Stage IIB	Positive	Negative	Positive	LumA	0.557491289	low
TCGA-A2-A0YD-01	0	2.106849315	63	M0	N0 (i+)	T3	Stage IIB	Positive	Negative	Positive	LumA	1.324041812	high
TCGA-A2-A0YE-01	0	1.517808219	48	M0	N1a	T2	Stage IIB	Negative	Negative	Negative	Basal	0.905923345	low
TCGA-A2-A0YF-01	0	4.205479452	67	M0	N0 (i+)	T1b	Stage I	Positive	Negative	Negative	LumA	0.522648084	low
TCGA-A2-A0YG-01	0	1.824657534	63	M0	N3a	T2	Stage IIIC	Positive	Positive	Positive	LumB	1.289198606	high
TCGA-A2-A0YH-01	0	1.805479452	53	M0	N2a	T2	Stage IIIA	Positive	Negative	Positive	LumB	1.81184669	high
TCGA-A2-A0YI-01	0	4.123287671	62	M0	N0 (i+)	T1c	Stage I	Positive	Negative	Positive	LumA	0.31358885	low
TCGA-A2-A0YJ-01	0	1.550684932	39	M0	N2a	T3	Stage IIIA	Positive	Negative	Negative	Basal	1.49825784	high
TCGA-A2-A0YK-01	0	1.610958904	61	M0	N0 (i-)	T2	Stage IIA	Positive	Negative	Negative	Normal	5.888501742	high
TCGA-A2-A0YL-01	0	4.038356164	48	M0	N2a	T3	Stage IIIA	Positive	Negative	Positive	LumA	0.452961672	low
TCGA-A2-A0YM-01	0	2.643835616	67	M0	N0 (i-)	T2	Stage IIA	Negative	Negative	Negative	Basal	1.881533101	high
TCGA-A2-A1FV-01	0	1.956164384	74	M0	N0 (i+)	T3	Stage IIB	Positive	Negative	Positive	LumA	1.114982578	high
TCGA-A2-A1FW-01	0	1.446575342	62	M0	N2a	T3	Stage IIIA	Positive	Negative	Negative	LumB	1.672473868	high
TCGA-A2-A1FX-01	0	5.060273973	61	M0	N2a	T3	Stage IIIA	Positive	Negative	Positive	LumB	0.522648084	low
TCGA-A2-A1FZ-01	0	1.871232877	63	M0	N0 (i-)	T2	Stage IIA	Positive	Negative	Positive	LumA	0.731707317	low
TCGA-A2-A1G0-01	0	1.687671233	49	M0	N1a	T2	Stage IIB	Positive	Negative	Positive	LumA	0.592334495	low
TCGA-A2-A1G1-01	0	1.6	85	M0	N1	T2	Stage IIB	Negative	Positive	Negative	Basal	0.696864111	low
TCGA-A2-A1G4-01	0	1.630136986	71	M0	N1a	T3	Stage IIIA	Positive	Negative	Positive	LumB	0.836236934	low
TCGA-A2-A1G6-01	0	1.37260274	50	M0	N2a	T2	Stage IIIA	Negative	Negative	Negative	Normal	0.069686411	low
TCGA-A2-A259-01	0	4.37260274	70	M0	N0 (i-)	T1c	Stage I	Positive	Negative	Positive	LumA	0.662020906	low
TCGA-A2-A25A-01	0	8.975342466	44	M0	N0 (i-)	T2	Stage IIA	Positive	Negative	Positive	Normal	2.578397213	high
TCGA-A2-A25B-01	0	3.536986301	39	M0	N1	T2	Stage IIB	Positive	Negative	Positive	LumB	2.160278746	high
TCGA-A2-A25C-01	0	1.432876712	50	M0	N1a	T2	Stage IIB	Positive	Negative	Positive	LumB	0.557491289	low
TCGA-A2-A25D-01	0	1.512328767	90	M0	N3a	T2	Stage IIIC	Positive	Negative	Negative	LumA	1.463414634	high
TCGA-A2-A25E-01	0	8.778082192	34	M0	N2a	T2	Stage IIIA	Positive	Equivocal	Positive	LumB	1.777003484	high
TCGA-A2-A3KD-01	0	3.304109589	NA	M0	N1mi	T3	Stage IIIA				LumA	0.174216028	low
TCGA-A2-A3XT-01	0	7.589041096	NA	M0	N1a	T2	Stage IIB					2.160278746	high
TCGA-A2-A3XV-01	0	2.728767123	NA	M0	N0	T2	Stage IIA					1.254355401	high
TCGA-A2-A3XZ-01	0	4.197260274	NA	M0	N0	T1c	Stage I					0.836236934	low
TCGA-A2-A3Y0-01	0	4.235616438	NA	M0	N1a	T2	Stage IIB					4.320557491	high
TCGA-A2-A4S1-01	0	2.246575342	NA	M0	N0	T2	Stage IIA					1.986062718	high
TCGA-A2-A4S2-01	0	1.761643836	NA	M0	N2	T3	Stage IIIA					0.940766551	low
TCGA-A2-A4S3-01	0	1.824657534	NA	M0	N1a	T2	Stage IIB					1.672473868	high
TCGA-A7-A0CD-01	0	3.191780822	66	M0	N0	T1	Stage I	Positive	Negative	Positive	LumA	0.6271777	low
TCGA-A7-A0CE-01	0	2.942465753	57	M0	N0 (i-)	T2	Stage IIA	Negative	Negative	Negative	Basal	2.473867596	high
TCGA-A7-A0CG-01	0	2.857534247	78	M0	N0 (i-)	T2	Stage IIA	Positive	Negative	Negative	LumA	0.766550523	low
TCGA-A7-A0CJ-01	0	2.550684932	57	M0	N0 (i-)	T2	Stage IIA	Positive	Negative	Positive	LumB	1.324041812	high
TCGA-A7-A0D9-01	0	3.120547945	37	M0	N0 (i-)	T2	Stage IIA	Positive	Negative	Negative	LumA	0.557491289	low
TCGA-A7-A0DA-01	0	2.97260274	62	M0	N0 (i-)	T2	Stage IIA	Negative	Negative	Negative	Basal	4.320557491	high
TCGA-A7-A0DB-01	0	2.75890411	56	M0	N0 (i-)	T2	Stage IIA	Positive	Negative	Positive	LumA	0.696864111	low
TCGA-A7-A13D-01	0	2.643835616	46	M0	N0 (i-)	T2	Stage IIA	Negative	Negative	Positive	Basal	2.787456446	high
TCGA-A7-A13F-01	0	2.095890411	44	M0	N1a	T3	Stage IIIA	Positive	Negative	Positive	LumB	1.045296167	high
TCGA-A7-A13G-01	0	1.967123288	79	MX	N0	T2	Stage IIA	Positive	Negative	Positive	LumA	0.592334495	low
TCGA-A7-A26E-01	0	2.61369863	71	MX	N1a	T3	Stage IIIA	Positive	Negative	Positive	LumA	1.18466899	high
TCGA-A7-A26F-01	0	2.021917808	55	M0	N0	T1	Stage IA	Negative	Negative	Negative	Basal	1.010452962	low
TCGA-A7-A26G-01	0	1.978082192	50	M0	N0 (i+)	T2	Stage IIA	Negative	Negative	Negative	Basal	1.219512195	high
TCGA-A7-A26H-01	0	1.983561644	72	M0	N1a	T1	Stage IIA	Positive	Positive	Negative	LumA	2.648083624	high
TCGA-A7-A26I-01	0	1.810958904	65	M0	N0	T2	Stage IIA	Negative	Negative	Negative	Basal	1.114982578	high
TCGA-A7-A26J-01	0	1.717808219	49	M0	N0	T2	Stage IIA	Positive	Negative	Positive	LumA	0.487804878	low
TCGA-A7-A2KD-01	0	1.860273973	NA	MX	N2a	T2	Stage IIIA				LumB	0.801393728	low
TCGA-A7-A3RF-01	0	1.117808219	NA	M0	N0	T2	Stage IIA					0.6271777	low
TCGA-A7-A425-01	0	1.224657534	NA	MX	N3a	T3	Stage IIIC					0.662020906	low
TCGA-A7-A4SC-01	0	1.221917808	NA	MX	N0	T3	Stage IIB					0.766550523	low
TCGA-A7-A4SD-01	0	1.208219178	NA	M0	N0	T2	Stage IIA					1.18466899	high
TCGA-A7-A4SE-01	0	1.764383562	NA	M0	N0	T2	Stage IIA					2.578397213	high
TCGA-A7-A56D-01	0	1.22739726	NA	M0	N0	T2	Stage IIA					2.75261324	high
TCGA-A7-A5ZW-01	0	0.893150685	NA	M0	N1a	T1c	Stage IIA					0.662020906	low
TCGA-A7-A5ZX-01	0	0.920547945	NA	M0	N3a	T2	Stage IIIC					0.662020906	low
TCGA-A7-A6VV-01	0	0.857534247	NA	M0	N0	T2	Stage IIA					1.289198606	high
TCGA-A7-A6VW-01	0	0.780821918	NA	M0	N0	T2	Stage IIA					1.672473868	high
TCGA-A7-A6VX-01	0	0.868493151	NA	M0	N0	T2	Stage IIA					3.449477352	high
TCGA-A7-A6VY-01	0	0.728767123	NA	M0	N1	T2	Stage IIB					2.787456446	high
TCGA-A8-A06O-01	0	1.084931507	60	M0	N0	T1c	Stage I	Positive	Negative	Positive	LumB	1.846689895	high
TCGA-A8-A06P-01	0	1.084931507	63	M0	N2a	T1c	Stage IIIA	Positive	Negative	Positive	LumA	0.6271777	low
TCGA-A8-A06Q-01	0	0.084931507	63	M0	N2	T3	Stage IIIA	Positive	Negative	Positive	LumB	6.06271777	high
TCGA-A8-A06R-01	0	1.498630137	69	M0	N1a	T2	Stage IIB	Positive	Equivocal	Negative	LumB	1.707317073	high
TCGA-A8-A06T-01	0	4.421917808	75	M0	N1a	T3	Stage IIIA	Positive	Negative	Positive	LumA	0.836236934	low
TCGA-A8-A06Y-01	0	2.167123288	66	M0	N0	T2	Stage IIA	Positive	Negative	Positive	LumA	0.905923345	low
TCGA-A8-A06Z-01	0	0.084931507	84	M0	N0	T3	Stage IIB	Positive	Negative	Positive	LumB	1.602787456	high
TCGA-A8-A075-01	0	1.419178082	42	M0	N1a	T2	Stage IIB	Positive	Negative	Positive	LumB	2.055749129	high
TCGA-A8-A076-01	0	4.498630137	66	M0	N0	T2	Stage IIA	Positive	Positive	Positive	LumB	1.672473868	high
TCGA-A8-A079-01	0	0.750684932	69	M0	N3	T4b	Stage IIIB	Positive	Negative	Positive	LumB	1.289198606	high
TCGA-A8-A07B-01	0	3.583561644	69	M0	N0	T2	Stage IIA	Positive	Positive	Positive	LumA	1.49825784	high
TCGA-A8-A07F-01	0	1.580821918	65	M0	N1a	T2	Stage IIB	Positive	Negative	Positive	LumA	0.766550523	low
TCGA-A8-A07G-01	0	1.580821918	65	M0	N1a	T1c	Stage IIA	Positive	Negative	Positive	LumA	1.219512195	high
TCGA-A8-A07I-01	0	1.167123288	69	M0	N2a	T2	Stage IIIA	Positive	Positive	Negative	Her2	1.149825784	high
TCGA-A8-A07J-01	0	1	35	M0	N1a	T2	Stage IIB	Positive	Negative	Positive	LumA	0.6271777	low
TCGA-A8-A07L-01	0	2.671232877	58	M0	N1a	T3	Stage IIIA	Positive	Negative	Positive	LumB	2.578397213	high
TCGA-A8-A07O-01	0	0.832876712	51	M0	N0	T2	Stage IIA	Negative	Negative	Negative	Basal	1.18466899	high
TCGA-A8-A07P-01	0	0.915068493	68	M0	N1	T2	Stage IIB	Positive	Positive	Positive	LumA	1.324041812	high
TCGA-A8-A07U-01	0	2.082191781	66	M0	N2a	T2	Stage IIIA	Negative	Negative	Positive	Basal	0.662020906	low
TCGA-A8-A07W-01	0	0.832876712	76	M1	NX	T2	Stage IV	Positive	Negative	Positive	LumB	2.404181185	high
TCGA-A8-A07Z-01	0	3.756164384	85	M0	N0	T2	Stage IIA	Positive	Negative	Positive		0.6271777	low
TCGA-A8-A085-01	0	3.079452055	44	M0	N1a	T2	Stage IIB	Positive	Negative	Positive	LumB	1.742160279	high
TCGA-A8-A08B-01	0	3.167123288	52	M0	N0	T2	Stage IIA	Positive	Positive	Negative	Her2	0.662020906	low
TCGA-A8-A08F-01	0	2.750684932	59	M0	N3a	T2	Stage IIIC	Positive	Negative	Positive	LumB	3.135888502	high
TCGA-A8-A08G-01	0	1.663013699	41	M0	N0	T2	Stage IIA	Positive	Positive	Positive	LumB	1.010452962	low
TCGA-A8-A08O-01	0	2.583561644	45	M1	N3a	T2	Stage IV	Positive	Negative	Positive	LumA	0.696864111	low
TCGA-A8-A08P-01	0	2.583561644	70	M0	N2a	T2	Stage IIIA	Positive	Positive	Positive	LumB	1.114982578	high
TCGA-A8-A08R-01	0	0.082191781	52	M0	N1a	T2	Stage IIB	Negative	Negative	Negative	Basal	4.529616725	high
TCGA-A8-A08S-01	0	2.750684932	71	M0	N1	T1c	Stage IIA	Positive	Positive	Positive	LumB	1.254355401	high
TCGA-A8-A08X-01	0	3.583561644	43	M0	N3a	T4d	Stage IIIC	Negative	Positive	Negative	Her2	0.487804878	low
TCGA-A8-A08Z-01	0	3.334246575	76	M0	N3a	T4b	[Discrepancy]	Positive	Negative	Positive	LumA	0.836236934	low
TCGA-A8-A091-01	0	2.750684932	61	M0	N0	T2	Stage IIA	Positive	Negative	Negative	LumA	0.522648084	low
TCGA-A8-A092-01	0	2.580821918	48	M0	N2a	T2	Stage IIIA	Positive	Negative	Positive	LumB	2.195121951	high
TCGA-A8-A093-01	0	1.495890411	61	M0	N0	T2	Stage IIA	Positive	Negative	Positive	LumA	2.75261324	high
TCGA-A8-A095-01	0	3.498630137	45	M0	N0	T1c	Stage I	Positive	Negative	Positive	LumB	3.135888502	high
TCGA-A8-A097-01	0	1	65	M0	N1	T2	Stage IIB	Positive	Positive	Positive	LumA	2.508710801	high
TCGA-A8-A099-01	0	0.832876712	76	MX	N3a	T4b	Stage X	Positive	Positive	Positive	LumA	0.731707317	low
TCGA-A8-A09A-01	0	0.832876712	40	M0	NX	T2	Stage X	Positive	Negative	Positive	LumA	3.205574913	high
TCGA-A8-A09B-01	0	1	58	M0	N1a	T4b	Stage IIIB	Positive	Negative	Positive	LumA	0.940766551	low
TCGA-A8-A09D-01	0	4.169863014	47	M0	N1	T2	Stage IIB	Positive	Negative	Positive	LumA	0.836236934	low
TCGA-A8-A09E-01	0	4.087671233	73	M0	N1a	T4b	Stage IIIB	Positive	Equivocal	Positive		1.149825784	high
TCGA-A8-A09I-01	0	3.756164384	84	M0	N0	T2	Stage IIA	Positive	Positive	Positive	LumB	3.414634146	high
TCGA-A8-A09K-01	0	2.498630137	68	M0	N1	T1c	Stage IIA	Positive	Negative	Positive	LumA	1.045296167	high
TCGA-A8-A09M-01	0	2.756164384	75	M0	N3a	T2	Stage IIIC	Positive	Negative	Positive	LumB	2.613240418	high
TCGA-A8-A09N-01	0	0.084931507	57	M0	N3a	T2	Stage IIIC	Positive	Positive	Positive	LumB	1.777003484	high
TCGA-A8-A09Q-01	0	2.084931507	83	M0	N2a	T4b	Stage IIIB	Positive	Negative	Positive	LumB	2.857142857	high
TCGA-A8-A09T-01	0	1.58630137	68	MX	N0	T1c	Stage X	Positive	Negative	Positive	LumA	0.6271777	low
TCGA-A8-A09V-01	0	1.252054795	51	M0	N0	T2	Stage IIA	Positive	Negative	Positive	LumA	0.557491289	low
TCGA-A8-A09W-01	0	0.082191781	70	M0	N3	T2	Stage IIIB	Positive	Negative	Positive	LumB	2.12543554	high
TCGA-A8-A0A1-01	0	1	84	M0	N0	T2	Stage IIA	Positive	Negative	Positive	LumA	0.871080139	low
TCGA-A8-A0A2-01	0	1.58630137	66	M0	N0	T2	Stage IIA	Positive	Negative	Positive	LumA	0.766550523	low
TCGA-A8-A0A4-01	0	1.084931507	73	M0	N0	T2	Stage IIA	Positive	Negative	Positive	LumA	0.418118467	low
TCGA-A8-A0A6-01	0	1.753424658	64	M0	N3a	T2	Stage IIIC	Positive	Negative	Positive	LumA	0.6271777	low
TCGA-A8-A0A7-01	0	0.082191781	57	M0	N1a	T2	Stage IIB	Negative	Positive	Negative	Her2	2.682926829	high
TCGA-A8-A0A9-01	0	2.252054795	80	M0	N0	T2	Stage IIA	Positive	Negative	Positive	LumA	1.324041812	high
TCGA-A8-A0AB-01	0	1.419178082	54	M0	N0	T2	Stage IIA	Positive	Negative	Positive	LumA	0.731707317	low
TCGA-A8-A0AD-01	0	3.169863014	83	M0	N0	T1c	Stage I	Positive	Negative	Positive	LumA	0.836236934	low
TCGA-AC-A23C-01	0	1.602739726	62	MX	N1	T2	Stage IIB	Positive	Positive	Positive	LumA	2.787456446	high
TCGA-AC-A23E-01	0	1.912328767	50	MX	N1	T2	Stage IIB	Positive	Negative	Positive	LumA	0.557491289	low
TCGA-AC-A2B8-01	0	1.854794521	NA	M0	N0 (i-)	T3	Stage IIB				LumA	2.508710801	high
TCGA-AC-A2BK-01	0	6.087671233	NA	MX	N2a	T2	Stage IIIA				Basal	2.090592334	high
TCGA-AC-A2BM-01	0	8.279452055	NA	MX	N1a	T2	Stage IIB				LumB	0.487804878	low
TCGA-AC-A2FB-01	0	3.380821918	NA	MX	N0	T2	Stage IIA				LumA	0.139372822	low
TCGA-AC-A2FF-01	0	7.55890411	NA	MX	N1	T2	Stage IIB				LumA	0.31358885	low
TCGA-AC-A2FG-01	0	5.076712329	NA	MX	N1a	T2	Stage IIB				LumA	0.975609756	low
TCGA-AC-A2FO-01	0	6.178082192	NA	MX	N1	T2	Stage IIB				LumA	0.662020906	low
TCGA-AC-A2QH-01	0	2.753424658	NA	MX	N0	T3	Stage IIB				Basal	0.801393728	low
TCGA-AC-A3HN-01	0	1.35890411	NA	MX	N1a	T2	Stage IIB				LumA	0.452961672	low
TCGA-AC-A3OD-01	0	1.235616438	NA	MX	N1mi	T2	Stage IIB				LumA	0.801393728	low
TCGA-AC-A3QP-01	0	1.849315068	NA	MX	N1mi	T2	Stage IIB					0.731707317	low
TCGA-AC-A3QQ-01	0	2.010958904	NA	MX	N0 (i-)	T1c	Stage IA					0.836236934	low
TCGA-AC-A3W5-01	0	1.380821918	NA	MX	N0	T2	Stage IIA					3.135888502	high
TCGA-AC-A3YI-01	0	1.936986301	NA	MX	N3a	T1c	Stage IIIC					0.278745645	low
TCGA-AC-A3YJ-01	0	2.065753425	NA	MX	N0 (i-)	T2	Stage IIA					0.592334495	low
TCGA-AC-A4ZE-01	0	2.438356164	NA	M0	N0	T3	Stage IIB					1.393728223	high
TCGA-AC-A5EH-01	0	1.4	NA	MX	N1mi	T2	Stage IIB					3.658536585	high
TCGA-AC-A5XS-01	0	1.610958904	NA	MX	N0	T2	Stage IIA					12.12543554	high
TCGA-AC-A5XU-01	0	1.246575342	NA	MX	N0 (i-)	T3	Stage IIB					1.358885017	high
TCGA-AC-A62X-01	0	1.142465753	NA	MX	N0	T2	Stage IIA					1.567944251	high
TCGA-AC-A62Y-01	0	1.452054795	NA	MX	N1	T2	Stage IIB					1.742160279	high
TCGA-AC-A6IV-01	0	1.556164384	NA	MX	N1	T2	Stage IIB					0.418118467	low
TCGA-AC-A6IW-01	0	1.131506849	NA	MX	N0 (i-)	T2	Stage IIA					3.135888502	high
TCGA-AC-A6IX-01	0	1.021917808	NA	MX	N3a	T2	Stage IIIC					1.358885017	high
TCGA-AC-A6NO-01	0	0.139726027	NA	MX	N1a	T2	Stage IIB					0.696864111	low
TCGA-AC-A7VB-01	0	0.684931507	NA	MX	N1a	T1c	Stage IIA					0.662020906	low
TCGA-AC-A7VC-01	0	0.002739726	NA	MX	N0	T3	Stage IIB					0.452961672	low
TCGA-AC-A8OP-01	0	1.682191781	NA	MX	N0 (i-)	T1c	Stage IA					3.867595819	high
TCGA-AC-A8OQ-01	0	0.093150685	NA	MX	N1a	T2	Stage IIB					1.567944251	high
TCGA-AC-A8OR-01	0	0.109589041	NA	MX	N0 (i-)	T1c	Stage IA					0.871080139	low
TCGA-AC-A8OS-01	0	0.191780822	NA	MX	N0 (i-)	T2	Stage IIA					0.975609756	low
TCGA-AN-A03X-01	0	0.02739726	74	M0	N0	T2	Stage IIA	Positive	Negative	Positive	LumA	0.731707317	low
TCGA-AN-A03Y-01	0	0.02739726	66	M0	N0	T2	Stage IIA	Positive	Negative	Positive	LumB	0.836236934	low
TCGA-AN-A041-01	0	0.019178082	29	M0	N1a	T2	Stage IIB	Positive	Equivocal	Negative	LumA	0.557491289	low
TCGA-AN-A046-01	0	0.02739726	68	M0	N0	T2	Stage IIA	Positive	Negative	Positive	LumA	159.3031359	high
TCGA-AN-A049-01	0	0.052054795	62	M0	N0	T2	Stage IIA	Positive	Negative	Positive	LumA	0.871080139	low
TCGA-AN-A04A-01	0	0.246575342	36	M0	N2	T2	Stage IIIA	Positive	Negative	Positive	LumA	0.801393728	low
TCGA-AN-A04C-01	0	0.147945205	51	M0	N1	T2	Stage IIB	Negative	Positive	Negative	Her2	1.742160279	high
TCGA-AN-A04D-01	0	0.142465753	58	M0	N1	T2	Stage IIB	Negative	Negative	Negative	Basal	2.578397213	high
TCGA-AN-A0AJ-01	0	0.830136986	79	M0	N0	T3	Stage IIB	Positive	Positive	Positive	LumB	2.090592334	high
TCGA-AN-A0AK-01	0	0.61369863	76	M0	N0	T2	Stage IIA	Positive	Negative	Negative	LumB	32.09059233	high
TCGA-AN-A0AL-01	0	0.621917808	41	M0	N0	T4	Stage IIIB	Negative	Negative	Negative	Basal	2.369337979	high
TCGA-AN-A0AM-01	0	0.01369863	56	M0	N0	T2	Stage IIA	Positive	Negative	Negative	LumB	1.289198606	high
TCGA-AN-A0AR-01	0	0.02739726	55	M0	N0	T2	Stage IIA	Negative	Negative	Negative		3.240418118	high
TCGA-AN-A0AS-01	0	0.02739726	70	M0	N2	T2	Stage IIIA	Positive	Negative	Negative	LumA	0.975609756	low
TCGA-AN-A0AT-01	0	0.02739726	62	M0	N0	T2	Stage IIA	Negative	Negative	Negative	Basal	3.414634146	high
TCGA-AN-A0FD-01	0	0.536986301	71	M0	N0	T2	Stage IIA	Positive	Positive	Positive	LumA	0.940766551	low
TCGA-AN-A0FF-01	0	0.471232877	32	M0	N0	T1b	Stage IA	Positive	Negative	Positive	LumB	0.6271777	low
TCGA-AN-A0FJ-01	0	0.663013699	59	M1	N2	T2	Stage IV	Positive	Negative	Negative	Basal	2.613240418	high
TCGA-AN-A0FK-01	0	0.583561644	88	M0	N0	T4	Stage IIIB	Positive	Negative	Positive	LumA	0.905923345	low
TCGA-AN-A0FL-01	0	0.632876712	62	M0	N0	T2	Stage IIA	Negative	Negative	Negative	Basal	4.738675958	high
TCGA-AN-A0FN-01	0	0.597260274	61	M0	N0	T1c	Stage IA	Positive	Negative	Positive	LumA	0.487804878	low
TCGA-AN-A0FS-01	0	0.575342466	55	M0	N0	T1c	Stage IA	Positive	Negative	Negative	LumA	1.080139373	high
TCGA-AN-A0FT-01	0	0.58630137	63	M0	N1	T2	Stage IIB	Positive	Positive	Positive	LumA	2.404181185	high
TCGA-AN-A0FV-01	0	0.02739726	58	M0	N0	T2	Stage IIA	Negative	Positive	Negative	Her2	1.916376307	high
TCGA-AN-A0FW-01	0	0.030136986	67	M0	N2	T2	Stage IIIA	Positive	Negative	Indeterminate	LumA	2.717770035	high
TCGA-AN-A0FX-01	0	0.02739726	52	M0	N0	T2	Stage IIA	Negative	Negative	Negative	Basal	2.822299652	high
TCGA-AN-A0FY-01	0	0.02739726	55	M0	N0	T1c	Stage IA	Positive	Negative	Positive	LumB	1.567944251	high
TCGA-AN-A0FZ-01	0	0.02739726	45	M0	N2	T2	Stage IIIA	Positive	Equivocal	Negative	LumA	1.463414634	high
TCGA-AN-A0G0-01	0	0.043835616	56	M0	N0	T2	Stage IIA	Negative	Negative	Negative	Basal	1.010452962	low
TCGA-AN-A0XN-01	0	0.02739726	68	M0	N2	T2	Stage IIIA	Negative	Negative	Positive	LumA	3.832752613	high
TCGA-AN-A0XO-01	0	1.02739726	59	M0	N2	T2	Stage IIIA	Positive	Negative	Negative	LumA	0.871080139	low
TCGA-AN-A0XP-01	0	0.024657534	69	M0	N2	T2	Stage IIIA	Positive	Negative	Positive	LumA	0.801393728	low
TCGA-AN-A0XR-01	0	0.02739726	55	M0	N2	T2	Stage IIIA	Positive	Negative	Negative	LumB	1.045296167	high
TCGA-AN-A0XS-01	0	0.02739726	63	M0	N2	T2	Stage IIIA	Negative	Negative	Positive	LumA	0.871080139	low
TCGA-AN-A0XT-01	0	0.02739726	54	M0	N2	T2	Stage IIIA	Positive	Negative	Negative	LumA	0.31358885	low
TCGA-AN-A0XU-01	0	0.02739726	54	M0	N0	T2	Stage IIA	Negative	Negative	Negative	Basal	3.135888502	high
TCGA-AN-A0XV-01	0	0.443835616	67	M0	N2	T2	Stage IIIA	Positive	Negative	Positive	LumA	0.836236934	low
TCGA-AN-A0XW-01	0	0.465753425	36	M0	N2	T2	Stage IIIA	Positive	Negative	Positive	LumA	5.923344948	high
TCGA-AO-A03L-01	0	6.690410959	34	M0	N2	T3	Stage IIIA	Positive	Negative	Positive	LumA	0.801393728	low
TCGA-AO-A03R-01	0	5.728767123	57	M0	N1a	T2	Stage IIB	Positive	Negative	Positive	Normal	0.836236934	low
TCGA-AO-A03T-01	0	5.819178082	42	M0	N1a	T2	Stage IIB	Positive	Negative	Positive	Normal	2.264808362	high
TCGA-AO-A03V-01	0	3.701369863	41	M0	N0 (i-)	T1c	Stage I	Positive	Negative	Positive	LumA	1.533101045	high
TCGA-AO-A0J2-01	0	2.731506849	41	M0	N0 (i-)	T1c	Stage IA	Negative	Negative	Negative	Her2	1.742160279	high
TCGA-AO-A0J3-01	0	1.783561644	67	M0	N1b	T2	Stage IIB	Positive	Negative	Positive	LumB	2.055749129	high
TCGA-AO-A0J4-01	0	4.347945205	41	M0	N0 (i-)	T1c	Stage IA	Negative	Negative	Negative	Basal	2.43902439	high
TCGA-AO-A0J6-01	0	3.123287671	61	M0	N0 (i-)	T2	Stage IIA	Negative	Negative	Negative	Basal	3.240418118	high
TCGA-AO-A0J7-01	0	1.693150685	71	M0	N1	T2	Stage IIB	Positive	Negative	Positive	LumB	0.557491289	low
TCGA-AO-A0J8-01	0	1.863013699	61	M0	N0 (i+)	T2	Stage IIA	Positive	Negative	Positive	LumA	0.6271777	low
TCGA-AO-A0J9-01	0	4.419178082	61	M0	N3	T2	Stage IIIC	Positive	Negative	Positive	LumA	2.613240418	high
TCGA-AO-A0JA-01	0	1.794520548	36	M0	N3	T2	Stage IIIC	Positive	Negative	Positive	LumA	0.731707317	low
TCGA-AO-A0JB-01	0	4.224657534	50	M0	N1a	T3	Stage IIIA	Positive	Negative	Positive		2.020905923	high
TCGA-AO-A0JC-01	0	4.238356164	64	M0	N0 (i-)	T2	Stage IIA	Positive	Negative	Positive	LumA	0.243902439	low
TCGA-AO-A0JD-01	0	6	59	M0	N1a	T3	Stage IIIA	Positive	Negative	Positive	LumB	2.75261324	high
TCGA-AO-A0JE-01	0	6.397260274	53	M0	N2a	T2	Stage IIIA	Negative	Positive	Negative	Her2	1.080139373	high
TCGA-AO-A0JF-01	0	5.424657534	68	M0	N1a	T1c	Stage IIA	Positive	Negative	Positive	LumA	0.6271777	low
TCGA-AO-A0JG-01	0	2.18630137	49	M0	N2a	T2	Stage IIIA	Positive	Negative	Positive	LumA	0.452961672	low
TCGA-AO-A0JI-01	0	4.18630137	56	M0	N1	T1c	Stage IIA	Positive	Negative	Negative	LumA	0.418118467	low
TCGA-AO-A0JJ-01	0	5.169863014	54	M0	N1a	T2	Stage IIB	Positive	Negative	Positive	LumA	0.348432056	low
TCGA-AO-A0JM-01	0	5.983561644	40	M0	N1	T2	Stage IIB	Positive	Positive	Positive	LumB	1.114982578	high
TCGA-AO-A124-01	0	9.605479452	38	M0	N0 (i-)	T2	Stage IIA	Negative	Negative	Negative	Basal	4.216027875	high
TCGA-AO-A128-01	0	8.898630137	61	M0	N0 (i-)	T2	Stage IIA	Negative	Negative	Negative	Basal	22.43902439	high
TCGA-AO-A12A-01	0	8.526027397	47	M0	N0 (i+)	T2	Stage IIA	Positive	Negative	Positive	LumA	0.418118467	low
TCGA-AO-A12D-01	0	6.890410959	43	M0	N1a	T1c	Stage IIA	Negative	Positive	Negative	Her2	1.010452962	low
TCGA-AO-A12F-01	0	5.046575342	36	M0	N0 (i-)	T2	Stage IIA	Negative	Negative	Negative	Basal	0.940766551	low
TCGA-AO-A12H-01	0	3.380821918	69	M0	N0 (i-)	T2	Stage IIA	Positive	Negative	Positive	LumA	0.592334495	low
TCGA-AO-A1KO-01	0	1.704109589	46	M0	N0 (i+)	T3	Stage IIB	Positive	Negative	Positive	Normal	0.104529617	low
TCGA-AO-A1KP-01	0	8.090410959	77	M0	N1	T1	Stage IIA	Positive	Negative	Positive	LumB	0.452961672	low
TCGA-AO-A1KR-01	0	6.884931507	51	M0	N0	T2	Stage IIA	Negative		Negative	Basal	1.533101045	high
TCGA-AO-A1KS-01	0	0.95890411	69	M0	N0 (i-)	T2	Stage IIA	Positive	Negative	Positive	LumB	0.975609756	low
TCGA-AO-A1KT-01	0	1.482191781	78	M0	N1	T1	Stage IIA	Positive	Negative	Positive	LumB	1.010452962	low
TCGA-AQ-A04H-01	0	2.065753425	61	MX	N2a	T2	Stage IIIA	Positive	Positive	Positive	LumB	2.020905923	high
TCGA-AQ-A04J-01	0	2.243835616	45	M0	N0 (i+)	T2	Stage IIA	Negative	Negative	Negative	Basal	1.428571429	high
TCGA-AQ-A1H2-01	0	1.301369863	84	MX	N2a	T2	Stage IIIA	Positive	Positive	Positive	LumA	0.731707317	low
TCGA-AQ-A1H3-01	0	2.709589041	49	MX	N3a	T2	Stage IIIC	Positive	Negative	Positive	LumA	0.6271777	low
TCGA-AQ-A54O-01	0	2.742465753	NA	M0	N0	T2	Stage IIA					0.662020906	low
TCGA-AR-A0TP-01	0	11.71232877	43	M0	N0	T2	Stage IIA	Positive	Negative	Negative	Basal	1.777003484	high
TCGA-AR-A0TQ-01	0	8.194520548	27	M0	N1	T3	Stage IIIA	Positive	Positive	Negative	LumB	0.662020906	low
TCGA-AR-A0TS-01	0	7.008219178	46	M0	N1	T2	Stage IIB	Negative	Negative	Negative	Basal	1.18466899	high
TCGA-AR-A0TT-01	0	9.084931507	53	M0	N2	T2	Stage IIIA	Positive	Negative	Negative	LumB	1.324041812	high
TCGA-AR-A0TU-01	0	1.942465753	35	M0	N0	T2	Stage IIA	Negative	Negative	Negative	Basal	2.055749129	high
TCGA-AR-A0TV-01	0	6.268493151	66	M0	N0	T2	Stage IIA	Positive	Negative	Positive	LumB	1.846689895	high
TCGA-AR-A0TW-01	0	8.243835616	50	M0	N1	T3	Stage IIIA	Positive	Negative	Positive	LumA	1.358885017	high
TCGA-AR-A0TX-01	0	5.402739726	64	M0	N1	T1	Stage IIA	Positive	Positive	Positive	Her2	8.048780488	high
TCGA-AR-A0U0-01	0	5.446575342	73	M0	N1	T2	Stage IIB	Negative	Negative	Negative	Basal	0.975609756	low
TCGA-AR-A0U3-01	0	11.17808219	59	M0	N1	T2	Stage IIB	Positive	Negative	Positive	LumA	0.975609756	low
TCGA-AR-A1AH-01	0	10.43013699	51	M0	N1	T2	Stage IIB	Positive	Negative	Negative	Basal	2.264808362	high
TCGA-AR-A1AI-01	0	9.030136986	47	M0	N0	T2	Stage IIA	Negative	Negative	Negative	Basal	1.986062718	high
TCGA-AR-A1AJ-01	0	8.416438356	83	M0	N0	T1	Stage I	Positive	Negative	Negative	Basal	0.592334495	low
TCGA-AR-A1AK-01	0	8.654794521	70	M0	N0	T1	Stage I	Positive	Negative	Positive	LumA	1.777003484	high
TCGA-AR-A1AL-01	0	8.139726027	60	M0	N1	T3	Stage IIIA	Positive	Negative	Positive	LumA	0.662020906	low
TCGA-AR-A1AN-01	0	8	46	M0	N0	T2	Stage IIA	Positive	Negative	Positive	LumA	0.662020906	low
TCGA-AR-A1AO-01	0	7.17260274	47	M0	N1	T1	Stage IIA	Positive	Negative	Negative	Normal	0.174216028	low
TCGA-AR-A1AP-01	0	7.824657534	80	M0	N0	T1	Stage I	Positive	Negative	Positive	LumA	1.010452962	low
TCGA-AR-A1AQ-01	0	8.276712329	49	M0	N0	T2	Stage IIA	Negative	Negative	Negative	Basal	0.975609756	low
TCGA-AR-A1AS-01	0	3.150684932	54	M0	N1	T2	Stage IIB	Positive	Negative	Positive	LumA	0.975609756	low
TCGA-AR-A1AU-01	0	7.857534247	39	M0	N2	T2	Stage IIIA	Positive	Negative	Positive	LumA	0.592334495	low
TCGA-AR-A1AV-01	0	5.106849315	68	M0	N1	T2	Stage IIB	Positive	Negative	Positive	LumA	1.289198606	high
TCGA-AR-A1AW-01	0	7.210958904	65	M0	N0	T2	Stage IIA	Positive	Negative	Positive	LumB	0.6271777	low
TCGA-AR-A1AX-01	0	7.202739726	64	M0	N0	T1	Stage I	Positive	Positive	Positive	LumA	0.452961672	low
TCGA-AR-A1AY-01	0	2.810958904	65	M0	N0	T1	Stage I	Negative	Negative	Negative	Basal	1.672473868	high
TCGA-AR-A24H-01	0	13.40821918	65	M0	N0	T2	Stage IIA	Positive	Negative	Positive	LumB	4.181184669	high
TCGA-AR-A24K-01	0	4.24109589	46	M0	N0	T2	Stage IIA	Positive	Negative	Positive	LumB	0.836236934	low
TCGA-AR-A24M-01	0	10.02739726	38	M0	N2	T2	Stage IIIA	Positive	Negative	Positive	LumA	0.452961672	low
TCGA-AR-A24N-01	0	8.315068493	54	M0	N0	T1	Stage I	Positive	Negative	Positive	LumB	0.905923345	low
TCGA-AR-A24O-01	0	9.882191781	43	M0	N2	T3	Stage IIIA	Positive	Negative	Positive	LumA	0.557491289	low
TCGA-AR-A24P-01	0	0.230136986	47	M0	N0	T1	Stage I	Positive	Negative	Positive	LumA	0.6271777	low
TCGA-AR-A24Q-01	0	8.690410959	49	M0	N0	T3	Stage IIB	Positive	Negative	Negative	Basal	4.355400697	high
TCGA-AR-A24R-01	0	9.397260274	45	M0	N2	T1	Stage IIIA	Positive	Negative	Positive	LumB	0.6271777	low
TCGA-AR-A24S-01	0	8.153424658	61	M0	N0	T1	Stage I	Positive	Negative	Positive	LumB	1.254355401	high
TCGA-AR-A24T-01	0	8.77260274	46	M0	N3	T3	Stage IIIC	Positive	Negative	Positive	LumA	0.766550523	low
TCGA-AR-A24U-01	0	8.569863014	47	M0	N1	T1	Stage IIA	Negative	Positive	Negative	Her2	0.592334495	low
TCGA-AR-A24V-01	0	8.775342466	52	M0	N1	T2	Stage IIB	Positive	Negative	Positive	LumA	0.592334495	low
TCGA-AR-A24W-01	0	2.715068493	NA	M0	N1	T2	Stage IIB				LumA	0.209059233	low
TCGA-AR-A24X-01	0	8.230136986	52	M0	N0	T2	Stage IIA	Positive	Negative	Positive	LumA	0.696864111	low
TCGA-AR-A24Z-01	0	8.221917808	57	M0	N0	T2	Stage IIA	Positive	Negative	Positive	LumB	1.219512195	high
TCGA-AR-A250-01	0	7.416438356	58	M0	N0	T2	Stage IIA	Positive	Positive	Negative	LumB	1.951219512	high
TCGA-AR-A251-01	0	8.301369863	51	M0	N2	T2	Stage IIIA	Positive	Negative	Negative	Basal	4.599303136	high
TCGA-AR-A252-01	0	7.775342466	50	M0	N0	T1	Stage I	Positive	Negative	Positive	LumA	0.209059233	low
TCGA-AR-A254-01	0	7.136986301	50	M0	N2	T2	Stage IIIA	Positive	Positive	Positive	Her2	0.871080139	low
TCGA-AR-A255-01	0	5.920547945	62	M0	N0	T1	Stage I	Positive	Positive	Positive	LumA	1.533101045	high
TCGA-AR-A2LE-01	0	13.86849315	NA	M0	N0	T1	Stage I				LumA	8.048780488	high
TCGA-AR-A2LL-01	0	5.512328767	NA	M0	N0	T3	Stage IIB				LumB	0.836236934	low
TCGA-AR-A2LM-01	0	5.301369863	NA	M0	N1	T1	Stage II				LumA	0.418118467	low
TCGA-AR-A2LN-01	0	3.180821918	NA	M0	N0	T2	Stage IIA				LumA	0.940766551	low
TCGA-AR-A2LO-01	0	3.282191781	NA	M0	N1	T2	Stage IIB				LumA	0.31358885	low
TCGA-AR-A2LQ-01	0	3.378082192	NA	M0	N0	T3	Stage IIB				Normal	0.104529617	low
TCGA-AR-A2LR-01	0	4.77260274	NA	M0	N0	T1	Stage I				Basal	1.533101045	high
TCGA-AR-A5QM-01	0	6.112328767	NA	M0	N0	T2	Stage IIA					0.731707317	low
TCGA-AR-A5QN-01	0	2.775342466	NA	M0	N3	T2	Stage IIIC					0.940766551	low
TCGA-AR-A5QP-01	0	3.246575342	NA	M0	N1	T2	Stage IIB					0.662020906	low
TCGA-B6-A0I2-01	0	11.94794521	45	M0	N0 (i-)	T1c	Stage IA		Negative		Basal	1.49825784	high
TCGA-B6-A0I5-01	0	23.44109589	49	M0	N1b	T2	Stage IIB	Positive	Negative	Positive	LumA	0.557491289	low
TCGA-B6-A0IA-01	0	22.9890411	51	M0	N0 (i-)	T2	Stage IIA	Positive	Negative	Positive	LumA	0.522648084	low
TCGA-B6-A0IJ-01	0	19.46849315	42	M0	N0 (i-)	T3	Stage IIB	Positive	Negative	Positive	Basal	3.728222997	high
TCGA-B6-A0RE-01	0	21.30684932	61	M0	N0 (i-)	TX	Stage X	Negative	Negative	Negative	Basal	2.787456446	high
TCGA-B6-A0RG-01	0	5.704109589	26	M0	N0 (i-)	T3	Stage IIB	Negative	Negative	Negative	LumA	1.567944251	high
TCGA-B6-A0RI-01	0	19.52328767	44	M0	N1b	T4b	Stage IIIB	Positive	Negative	Positive	LumA	0.487804878	low
TCGA-B6-A0RN-01	0	21.93972603	60	M0	N0 (i-)	T1c	Stage IA	Negative	Negative	Negative	LumA	0.940766551	low
TCGA-B6-A0RO-01	0	13.50410959	71	M0	N1a	T4	Stage IIIB	Positive	Negative	Positive	LumA	0.940766551	low
TCGA-B6-A0RT-01	0	7.454794521	39	M0	N1	T3	Stage IIIA	Negative	Negative	Negative	Basal	0.418118467	low
TCGA-B6-A0RU-01	0	23.57534247	49	M0	N0 (i-)	T1c	Stage IA	Negative	Negative	Negative	Basal	1.114982578	high
TCGA-B6-A0RV-01	0	14.1260274	42	M0	N2	T3	Stage IIIA	Positive	Negative	Positive	LumA	1.045296167	high
TCGA-B6-A0WT-01	0	15.72328767	61	M0	N1	T2	Stage IIB	Positive	Negative	Positive	LumA	0.487804878	low
TCGA-B6-A0WZ-01	0	17.23835616	50	M0	N1b	T2	Stage II	Positive	Negative	Positive	LumA	1.114982578	high
TCGA-B6-A1KC-01	0	3.632876712	67	M0	N1	T2	Stage IIB	Positive		Negative	LumB	0.766550523	low
TCGA-B6-A1KF-01	0	8.460273973	68	M0	N1	T2	Stage IIB	Negative	Positive	Negative	Basal	1.637630662	high
TCGA-B6-A1KI-01	0	6.126027397	63	M0	N0	T1c	Stage I	Positive	Negative	Positive	LumA	0.557491289	low
TCGA-B6-A1KN-01	0	11.59726027	57	M0	N1	T4b	Stage IIIB	Negative	Positive	Negative	LumB	1.567944251	high
TCGA-B6-A2IU-01	0	14.18082192	NA	M0	N0	T2	Stage IIA				LumA	1.114982578	high
TCGA-B6-A401-01	0	7.112328767	NA	M0	N1a	T1c	Stage IIA					0.592334495	low
TCGA-B6-A40B-01	0	8.635616438	NA	M0	N0 (i-)	T1b	Stage I					1.254355401	high
TCGA-B6-A40C-01	0	5.928767123	NA	M0	N0 (i-)	T3	Stage IIB					0.975609756	low
TCGA-BH-A0AU-01	0	5.243835616	45	M0	N0	T2	Stage IIA	Positive	Negative	Positive	LumB	0.6271777	low
TCGA-BH-A0AV-01	0	4.98630137	52	M0	N0	T1c	Stage I	Negative	Negative	Negative	Basal	1.637630662	high
TCGA-BH-A0AW-01	0	1.704109589	56	M0	N1a	T1c	Stage IIA	Positive	Positive	Negative	Her2	3.93728223	high
TCGA-BH-A0AY-01	0	2.128767123	62	M0	N0 (i-)	T2	Stage IIA	Positive	Negative	Positive	LumA	1.114982578	high
TCGA-BH-A0AZ-01	0	5.257534247	47	cM0 (i+)	N1a	T3	Stage IIIA	Positive	Negative	Positive	LumA	1.567944251	high
TCGA-BH-A0B0-01	0	6.78630137	56	M0	N0	T1c	Stage I	Positive	Negative	Positive	LumA	1.324041812	high
TCGA-BH-A0B1-01	0	3.145205479	66	M0	N1a	T2	Stage IIB	Positive	Negative	Positive	LumA	1.324041812	high
TCGA-BH-A0B3-01	0	3.295890411	53	M0	N1a	T2	Stage IIB	Negative	Negative	Negative	Basal	0.871080139	low
TCGA-BH-A0B4-01	0	3.263013699	65	M0	N2	T2	Stage IIIA	Positive	Positive	Positive	LumA	1.951219512	high
TCGA-BH-A0B5-01	0	5.852054795	40	M0	N2a	T2	Stage IIIA	Positive	Negative	Positive	LumA	1.707317073	high
TCGA-BH-A0B6-01	0	6.802739726	NA	M0	N0	T1c	Stage I					16.72473868	high
TCGA-BH-A0B7-01	0	7.010958904	42	M0	N1a	T2	Stage IIB	Positive	Positive	Positive	Her2	0.348432056	low
TCGA-BH-A0B8-01	0	4.298630137	64	M0	N0 (i-)	T1b	Stage I	Positive	Negative	Positive	LumA	0.871080139	low
TCGA-BH-A0B9-01	0	4.306849315	44	M0	N0 (i-)	T1c	Stage IA	Negative	Negative	Negative		1.045296167	high
TCGA-BH-A0BA-01	0	3.101369863	51	M0	N3a	T3	Stage IIIC	Positive	Negative	Positive	LumA	0.905923345	low
TCGA-BH-A0BC-01	0	2.668493151	60	M0	N3	T2	Stage IIIC	Positive	Negative	Positive	LumA	0.836236934	low
TCGA-BH-A0BD-01	0	1.517808219	47	M0	N1a	T1c	Stage IIA	Positive	Negative	Positive	LumB	0.487804878	low
TCGA-BH-A0BG-01	0	5.126027397	73	M0	N0	T1	Stage I	Negative	Negative	Negative	Basal	1.010452962	low
TCGA-BH-A0BJ-01	0	1.808219178	41	M0	N1a	T2	Stage IIB	Positive	Negative	Positive	LumA	0.452961672	low
TCGA-BH-A0BL-01	0	6.24109589	35	M0	N0	T1c	Stage I	Negative	Negative	Negative	Basal	1.637630662	high
TCGA-BH-A0BM-01	0	5.139726027	54	M0	N1a	T2	Stage IIB	Positive	Negative	Negative	LumA	0.522648084	low
TCGA-BH-A0BO-01	0	6.019178082	54	M0	N0	T1b	Stage I	Positive	Negative	Positive	LumA	0.801393728	low
TCGA-BH-A0BQ-01	0	6.178082192	39	M0	N0	T1c	Stage I	Positive	Negative	Positive	LumA	0.557491289	low
TCGA-BH-A0BR-01	0	6.383561644	59	M0	N0	T1c	Stage I	Positive	Negative	Positive	LumA	1.49825784	high
TCGA-BH-A0BT-01	0	6.479452055	56	M0	N1mi	T1c	Stage IIA	Positive	Negative	Positive	LumA	0.557491289	low
TCGA-BH-A0BV-01	0	4.161643836	78	M0	N1a	T2	Stage IIB	Positive	Negative	Positive	LumA	0.836236934	low
TCGA-BH-A0BW-01	0	6.495890411	71	M0	N0	T1c	Stage I	Negative	Negative	Negative	Basal	2.473867596	high
TCGA-BH-A0BZ-01	0	6.178082192	59	M0	N1a	T3	Stage IIIA	Positive	Negative	Positive	LumB	6.933797909	high
TCGA-BH-A0C0-01	0	3.479452055	62	M0	N1a	T1c	Stage IIA	Positive	Positive	Positive	LumB	2.229965157	high
TCGA-BH-A0C3-01	0	7.421917808	47	M0	N0	T1c	Stage I	Positive	Negative	Negative	LumB	0.31358885	low
TCGA-BH-A0C7-01	0	7.580821918	48	M0	N1mi	T2	Stage IIB	Positive	Positive	Negative	LumB	1.080139373	high
TCGA-BH-A0DD-01	0	6.810958904	58	M0	N1a	T2	Stage IIB	Positive	Positive	Positive	LumB	0.801393728	low
TCGA-BH-A0DE-01	0	6.498630137	62	M0	N0	T2	Stage IIA	Positive	Negative	Positive	LumA	0.731707317	low
TCGA-BH-A0DG-01	0	5.591780822	30	M0	N0	T2	Stage IIA	Positive	Negative	Negative	LumA	0.905923345	low
TCGA-BH-A0DH-01	0	3.167123288	63	M0	N1a	T2	Stage IIB	Positive	Negative	Positive	LumA	1.149825784	high
TCGA-BH-A0DI-01	0	2.498630137	63	M0	N1a	T2	Stage IIB	Positive	Negative	Positive	LumA	0.940766551	low
TCGA-BH-A0DK-01	0	1.15890411	49	M0	N0 (i-)	T2	Stage IIA	Positive	Negative	Positive	LumA	2.508710801	high
TCGA-BH-A0DL-01	0	6.523287671	64	M0	N0	T2	Stage IIA	Positive	Negative	Negative	Basal	1.428571429	high
TCGA-BH-A0DO-01	0	4.504109589	78	M0	N0	T1c	Stage I	Positive	Negative	Positive	LumA	0.522648084	low
TCGA-BH-A0DP-01	0	1.304109589	60	M0	N0 (i-)	T3	Stage IIB	Positive	Negative	Positive	LumA	0.6271777	low
TCGA-BH-A0DQ-01	0	0.268493151	42	M0	N1	T2	Stage IIB	Positive	Negative	Positive	LumA	0.940766551	low
TCGA-BH-A0DS-01	0	0.21369863	71	M0	N2a	T2	Stage IIIA	Positive	Negative	Positive	LumA	0.731707317	low
TCGA-BH-A0DT-01	0	6.583561644	41	M0	N1a	T1c	Stage IIA	Positive	Negative	Positive	LumA	0.418118467	low
TCGA-BH-A0DV-01	0	5.654794521	54	M0	N2a	T2	Stage IIIA	Positive	Negative	Positive	LumA	0.31358885	low
TCGA-BH-A0DX-01	0	5.906849315	62	M0	N0	T1b	Stage I	Positive	Negative	Positive	LumA	1.846689895	high
TCGA-BH-A0DZ-01	0	1.356164384	43	M0	N1a	T2	Stage IIB	Positive	Positive	Positive	LumA	6.306620209	high
TCGA-BH-A0E0-01	0	0.367123288	38	M0	N3a	T3	Stage IIIC	Negative	Negative	Negative	Basal	0.975609756	low
TCGA-BH-A0E1-01	0	1.306849315	52	M0	N1	T2	Stage IIB	Positive	Negative	Positive	LumA	0.731707317	low
TCGA-BH-A0E2-01	0	1.191780822	49	M0	N2a	T2	Stage IIIA	Positive	Negative	Positive	LumA	0.940766551	low
TCGA-BH-A0E7-01	0	3.734246575	79	M0	N1a	T2	Stage IIB	Positive	Negative	Positive	LumA	1.18466899	high
TCGA-BH-A0E9-01	0	6.819178082	53	M0	N1a	T2	Stage IIB	Positive	Negative	Positive	LumA	0.487804878	low
TCGA-BH-A0EB-01	0	2.04109589	69	M0	N0 (i-)	T1c	Stage IA	Positive	Negative	Positive	LumA	1.010452962	low
TCGA-BH-A0EE-01	0	2.583561644	68	M0	N0 (i-)	T3	Stage IIB	Negative	Positive	Negative	Her2	2.508710801	high
TCGA-BH-A0EI-01	0	5.276712329	51	M0	N1a	T1c	Stage IIA	Positive	Negative	Positive	LumA	0.522648084	low
TCGA-BH-A0GY-01	0	2.528767123	67	M0	N1	T2	Stage IIA	Positive	Negative	Positive	LumA	0.905923345	low
TCGA-BH-A0GZ-01	0	0.898630137	62	M0	N1a	T1c	Stage IIA	Positive	Negative	Positive	LumA	0.836236934	low
TCGA-BH-A0H0-01	0	1.263013699	69	M0	N0 (i-)	T1c	Stage IA	Positive	Negative	Positive	LumB	0.452961672	low
TCGA-BH-A0H3-01	0	5.282191781	46	M0	N0	T1c	Stage I	Positive	Negative	Positive	LumA	0.452961672	low
TCGA-BH-A0H5-01	0	4.438356164	45	M0	N0 (i-)	T1c	Stage I	Positive	Negative	Positive	LumA	0.209059233	low
TCGA-BH-A0H6-01	0	2.046575342	82	M0	NX	T1b	Stage I	Positive	Negative	Positive	LumA	0.418118467	low
TCGA-BH-A0H7-01	0	1.923287671	65	M0	N2a	T1c	Stage IIIA	Positive	Negative	Positive	LumA	1.289198606	high
TCGA-BH-A0H9-01	0	3.416438356	69	M0	N0 (i-)	T2	Stage IIA	Positive	Negative	Positive	LumA	1.149825784	high
TCGA-BH-A0HA-01	0	4.41369863	31	M0	N0 (i-)	T1c	Stage I	Positive	Negative	Positive	LumA	8.397212544	high
TCGA-BH-A0HB-01	0	2.208219178	55	M0	N0 (i-)	T1c	Stage IA	Positive	Negative	Positive	LumA	0.766550523	low
TCGA-BH-A0HF-01	0	1.991780822	77	M0	N0 (i-)	T1c	Stage IA	Positive	Negative	Positive	LumA	16.20209059	high
TCGA-BH-A0HI-01	0	1.698630137	78	M0	N0 (i-)	T1c	Stage IA	Positive	Negative	Positive	LumA	0.801393728	low
TCGA-BH-A0HK-01	0	0.487671233	81	M0	N1	T2	Stage IIB	Positive	Negative	Negative	LumA	2.473867596	high
TCGA-BH-A0HL-01	0	0.197260274	56	M0	N1a	T2	Stage IIB	Positive	Negative	Positive		0.801393728	low
TCGA-BH-A0HN-01	0	1.41369863	67	M0	N0 (i-)	T1c	Stage IA	Positive	Negative	Positive		0.801393728	low
TCGA-BH-A0HO-01	0	0.208219178	48	M0	N1a	T1c	Stage IIA	Positive	Negative	Positive	LumA	0.418118467	low
TCGA-BH-A0HP-01	0	1.134246575	65	M0	N2a	T3	Stage IIIA	Positive	Negative	Negative	LumA	6.411149826	high
TCGA-BH-A0HQ-01	0	3.071232877	56	M0	N0 (i+)	T2	Stage IIA	Positive	Negative	Positive	LumA	0.6271777	low
TCGA-BH-A0HU-01	0	1.073972603	52	M0	N0 (i-)	T1c	Stage IA	Positive	Negative	Positive	LumB	0.836236934	low
TCGA-BH-A0HW-01	0	4.276712329	62	M0	N0 (i-)	T1c	Stage IA	Positive	Negative	Negative	LumB	1.010452962	low
TCGA-BH-A0HX-01	0	2.271232877	54	M0	N1a	T2	Stage IIB	Positive	Negative	Positive	LumA	1.393728223	high
TCGA-BH-A0HY-01	0	4.232876712	60	M0	N0	T1c	Stage I	Positive		Negative	LumB	1.428571429	high
TCGA-BH-A0RX-01	0	0.465753425	59	M0	N0 (i-)	T2	Stage IIA	Negative	Negative	Negative	Basal	0.592334495	low
TCGA-BH-A0W3-01	0	1.994520548	58	M0	N1a	T1c	Stage IIA	Positive	Negative	Positive	LumB	0.418118467	low
TCGA-BH-A0W4-01	0	2.079452055	46	M0	N0 (i-)	T2	Stage IIA	Positive	Negative	Positive	LumA	0.905923345	low
TCGA-BH-A0W5-01	0	3.528767123	77	M0	N1a	T1c	Stage IIA	Positive	Negative	Positive	LumA	0.662020906	low
TCGA-BH-A0W7-01	0	3.734246575	49	M0	N0 (i-)	T1c	Stage I	Positive	Negative	Positive	LumA	4.285714286	high
TCGA-BH-A0WA-01	0	1.920547945	82	M0	N0 (i-)	T1c	Stage I	Negative	Negative	Negative	Basal	2.508710801	high
TCGA-BH-A18F-01	0	2.742465753	50	M0	N0	T2	Stage IIA	Positive	Negative	Positive	LumA	1.358885017	high
TCGA-BH-A18G-01	0	0.408219178	81	M0	N0	T1c	Stage IA	Negative	Negative	Negative	Basal	38.01393728	high
TCGA-BH-A18H-01	0	1.78630137	63	M0	N0	T1b	Stage IA	Positive	Negative	Positive	LumA	0.940766551	low
TCGA-BH-A18I-01	0	2.994520548	53	cM0 (i+)	N1a	T1c	Stage IIA	Positive	Negative	Positive	LumA	0.766550523	low
TCGA-BH-A201-01	0	2.345205479	64	M0	N0	T1	Stage IA	Positive		Positive	LumA	0.592334495	low
TCGA-BH-A202-01	0	2.178082192	60	M0	N0	T2	Stage II	Positive		Positive	LumB	0.836236934	low
TCGA-BH-A28Q-01	0	3.065753425	46	M0	N1a	T2	Stage IIB	Positive		Positive	LumA	0.557491289	low
TCGA-BH-A2L8-01	0	1.676712329	NA	M0	N0 (i-)	T2	Stage IIA				LumA	10.52264808	high
TCGA-BH-A42U-01	0	9.216438356	NA	M0	N0	T2	Stage IIA					0.174216028	low
TCGA-BH-A42V-01	0	1.739726027	NA	M0	N1mi	T1c	Stage IB					0.836236934	low
TCGA-BH-A5IZ-01	0	1.553424658	NA	cM0 (i+)	N1a	T2	Stage IIB					1.846689895	high
TCGA-BH-A5J0-01	0	1.95890411	NA	M0	N0	T1c	Stage IA					1.777003484	high
TCGA-BH-A6R8-01	0	0.802739726	NA	M0	N0	T2	Stage IIA					0.801393728	low
TCGA-BH-A6R9-01	0	0.438356164	NA	M0	N0	T2	Stage IIA					0.034843206	low
TCGA-BH-A8FZ-01	0	1.57260274	NA	M0	N0	T1b	Stage IA					1.567944251	high
TCGA-BH-A8G0-01	0	1.81369863	NA	M0	N1a	T2	Stage IIB					0.139372822	low
TCGA-BH-AB28-01	0	0.78630137	NA	M0	N1a	T3	Stage IIIA					0.6271777	low
TCGA-C8-A12L-01	0	0.994520548	67	M0	N0 (i-)	T2	Stage IIA	Negative	Positive	Negative	Her2	2.055749129	high
TCGA-C8-A12M-01	0	0.980821918	70	M0	N0 (i-)	T2	Stage IIA	Positive		Negative	LumB	1.393728223	high
TCGA-C8-A12N-01	0	0.980821918	58	M0	N0 (i-)	T2	Stage IIA	Positive	Negative	Positive	LumA	0.592334495	low
TCGA-C8-A12O-01	0	1.054794521	50	M0	N0 (i-)	T2	Stage IIA	Positive		Positive	LumA	1.045296167	high
TCGA-C8-A12P-01	0	0.980821918	55	M0	N1	T2	Stage IIB	Negative	Positive	Negative	Her2	4.25087108	high
TCGA-C8-A12U-01	0	1.054794521	46	M0	N1	T2	Stage IIB	Positive	Negative	Positive	LumB	0.975609756	low
TCGA-C8-A12V-01	0	1.054794521	55	M0	N0	T2	Stage IIA	Negative	Negative	Negative	Basal	0.557491289	low
TCGA-C8-A12W-01	0	1.054794521	49	M0	N1	T4	Stage IIIB	Positive	Negative	Positive	LumB	1.114982578	high
TCGA-C8-A12X-01	0	1.054794521	62	M0	N1	T2	Stage IIB	Positive	Negative	Positive	LumA	1.393728223	high
TCGA-C8-A12Y-01	0	4.043835616	44	M0	N1	T2	Stage IIB		Negative		LumA	0.836236934	low
TCGA-C8-A12Z-01	0	1.046575342	45	M0	N1	T2	Stage IIB	Negative	Positive	Negative	Her2	1.289198606	high
TCGA-C8-A130-01	0	1.01369863	52	M0	N2	T3	Stage IIIA	Positive	Equivocal	Positive	LumB	1.010452962	low
TCGA-C8-A131-01	0	1.126027397	82	M0	N2	T2	Stage IIIA	Negative	Negative	Negative	Basal	1.533101045	high
TCGA-C8-A132-01	0	1.049315068	56	M0	N1	T2	Stage IIB	Positive	Positive	Positive	LumA	1.49825784	high
TCGA-C8-A134-01	0	1.049315068	52	M0	N0	T2	Stage IIA	Negative	Negative	Negative	Basal	2.578397213	high
TCGA-C8-A135-01	0	1.076712329	64	M0	N1	T2	Stage IIB	Negative	Positive	Negative	Her2	1.428571429	high
TCGA-C8-A137-01	0	1.038356164	34	M0	N1	T2	Stage IIB	Negative	Positive	Negative	Her2	1.254355401	high
TCGA-C8-A138-01	0	1.04109589	54	M0	N2	T2	Stage IIIA	Positive	Positive	Negative	Her2	1.219512195	high
TCGA-C8-A1HE-01	0	1.02739726	59	M0	N0	T2	Stage IIA	Positive	Negative	Positive	LumA	1.114982578	high
TCGA-C8-A1HF-01	0	0.909589041	48	M0	N0	T2	Stage IIA	Negative	Positive	Positive	Her2	0.836236934	low
TCGA-C8-A1HG-01	0	0.945205479	50	M0	N0	T2	Stage IIA	Positive	Negative	Positive	LumB	1.149825784	high
TCGA-C8-A1HI-01	0	0.939726027	40	M0	N2	T2	Stage IIIA	Positive	Negative	Positive	LumA	1.010452962	low
TCGA-C8-A1HJ-01	0	0.01369863	53	M0	N0	T2	Stage IIA	Negative	Negative	Negative	Basal	3.066202091	high
TCGA-C8-A1HK-01	0	1.002739726	53	M0	N1	T2	Stage IIB	Negative	Positive	Negative	Her2	1.533101045	high
TCGA-C8-A1HL-01	0	0.868493151	38	M0	N1	T3	Stage IIIA	Positive	Positive	Negative	LumB	0.905923345	low
TCGA-C8-A1HM-01	0	1.02739726	74	M0	N0	T2	Stage IIA	Positive	Negative	Positive	LumB	8.641114983	high
TCGA-C8-A1HN-01	0	1.079452055	56	M0	N0	T2	Stage IIA	Positive	Equivocal	Positive	LumB	1.289198606	high
TCGA-C8-A1HO-01	0	1.02739726	34	M0	N3	T3	Stage IIIC	Positive	Negative	Positive	LumA	0.592334495	low
TCGA-C8-A26V-01	0	1.687671233	47	M0	N2	T3	Stage IIIA	Positive	Negative	Positive	LumB	2.055749129	high
TCGA-C8-A26W-01	0	1.043835616	58	M0	N1	T2	Stage IIB	Positive	Positive	Positive	LumB	1.393728223	high
TCGA-C8-A26X-01	0	1.030136986	58	M0	N1	T1	Stage IIA	Negative	Negative	Negative	Her2	1.672473868	high
TCGA-C8-A26Y-01	0	1.079452055	90	M0	N0	T2	Stage IIA	Negative	Negative	Negative	Her2	18.7804878	high
TCGA-C8-A26Z-01	0	1.287671233	59	M0	N0	T2	Stage IIA	Positive	Negative	Positive	LumA	1.254355401	high
TCGA-C8-A273-01	0	1.405479452	29	M0	N1	T2	Stage IIB	Positive	Negative	Positive	LumA	0.452961672	low
TCGA-C8-A274-01	0	1.391780822	63	M0	N0	T2	Stage IIA	Positive	Negative	Positive	LumB	4.808362369	high
TCGA-C8-A275-01	0	0.002739726	56	M0	N1	T1	Stage IIA		Positive		Her2	3.101045296	high
TCGA-C8-A278-01	0	0.81369863	61	M0	N2	T2	Stage IIIA	Negative	Positive	Negative	Her2	0.836236934	low
TCGA-C8-A27A-01	0	2.046575342	48	M0	N1	T2	Stage IIB	Positive	Negative	Positive	LumB	0.662020906	low
TCGA-C8-A27B-01	0	1.202739726	48	M0	N0	T3	Stage IIB	Negative	Negative	Negative	Basal	3.902439024	high
TCGA-C8-A3M8-01	0	1.079452055	NA	M0	N0	T1c	Stage IA				LumB	1.254355401	high
TCGA-C8-A8HP-01	0	1.084931507	NA	M0	N2	T2	Stage IIIA					2.473867596	high
TCGA-C8-A8HQ-01	0	1.04109589	NA	M0	N1	T2	Stage IIB					6.968641115	high
TCGA-C8-A8HR-01	0	1.117808219	NA	M0	N2	T3	Stage IIIA					0.836236934	low
TCGA-D8-A13Y-01	0	4.734246575	52	M0	N0	T1c	Stage IA	Positive	Negative	Positive	LumB	1.916376307	high
TCGA-D8-A13Z-01	0	1.739726027	51	M0	N2a	T2		Negative	Negative	Negative	Her2	2.264808362	high
TCGA-D8-A140-01	0	1.104109589	62	M0	N1a	T2	Stage IIB	Positive	Positive	Positive	LumA	2.543554007	high
TCGA-D8-A141-01	0	1.715068493	40	M0	N1	T1c		Positive	Negative	Positive	LumA	0.522648084	low
TCGA-D8-A142-01	0	1.164383562	74	M0	N0	T3	Stage IIB	Negative	Negative	Negative	Basal	1.81184669	high
TCGA-D8-A143-01	0	1.180821918	51	M0	N0	T2	Stage IIA	Negative	Negative	Negative	Basal	1.393728223	high
TCGA-D8-A145-01	0	1.123287671	80	M0	N1a	T1c	Stage IIA	Positive	Negative	Positive	LumA	0.836236934	low
TCGA-D8-A146-01	0	1.761643836	57	MX	N0	T2	Stage IIA	Positive	Negative	Positive	LumA	0.905923345	low
TCGA-D8-A147-01	0	1.6	45	M0	N0	T2		Negative	Negative	Negative	Basal	3.867595819	high
TCGA-D8-A1J8-01	0	1.180821918	77	M0	N1a	T2	Stage IIB	Positive	Negative	Positive	LumB	21.01045296	high
TCGA-D8-A1J9-01	0	1.457534247	48	M0	N0	T1c	Stage IA	Positive	Positive	Negative	LumB	4.285714286	high
TCGA-D8-A1JA-01	0	1.375342466	60	M0	NX	T4b		Negative	Positive	Negative	Her2	24.84320557	high
TCGA-D8-A1JB-01	0	4.624657534	54	M0	N1a	T2	Stage IIB	Positive	Positive	Positive	LumA	0.731707317	low
TCGA-D8-A1JC-01	0	1.315068493	59	M0	N2a	T2	Stage IIIA	Positive	Negative	Positive	LumB	2.369337979	high
TCGA-D8-A1JD-01	0	1.512328767	41	M0	N1a	T2	Stage IIB	Positive	Negative	Positive	LumB	2.578397213	high
TCGA-D8-A1JE-01	0	1.575342466	62	M0	N1a	T1c	Stage IIA	Positive	Negative	Positive	LumB	0.905923345	low
TCGA-D8-A1JF-01	0	1.002739726	79	M0	N2a	T1c	Stage IIIA	Negative	Negative	Negative	Her2	1.393728223	high
TCGA-D8-A1JG-01	0	4.416438356	62	M0	N0	T2	Stage IIA	Negative	Negative	Negative	Her2	3.240418118	high
TCGA-D8-A1JH-01	0	1.167123288	56	M0	N0	T1c	Stage IA	Positive	Negative	Positive	LumA	0.452961672	low
TCGA-D8-A1JI-01	0	1.580821918	54	MX	N1a	T1c	Stage IIA	Positive	Negative	Positive	LumB	0.731707317	low
TCGA-D8-A1JJ-01	0	1.673972603	54	M0	N0	T2	Stage IIA	Positive	Negative	Positive	LumB	1.707317073	high
TCGA-D8-A1JK-01	0	1.676712329	90	M0	N0	T2	Stage IIA	Negative	Negative	Positive	Basal	5.052264808	high
TCGA-D8-A1JL-01	0	1.673972603	72	M0	N0	T2	Stage IIA	Negative	Negative	Negative	Basal	2.891986063	high
TCGA-D8-A1JM-01	0	1.616438356	59	M0	N1a	T2	Stage IIB	Positive	Negative	Negative	Basal	1.114982578	high
TCGA-D8-A1JN-01	0	1.698630137	80	MX	N3a	T3	Stage IIIC	Positive	Negative	Positive	LumA	4.041811847	high
TCGA-D8-A1JP-01	0	1.750684932	73	M0	N0	T1c	Stage IA	Positive	Negative	Positive	LumA	2.926829268	high
TCGA-D8-A1JS-01	0	1.016438356	77	M0	N0	T1c	Stage IA	Positive	Negative	Positive	LumA	0.487804878	low
TCGA-D8-A1JT-01	0	1.109589041	70	M0	N0	T2	Stage IIA	Positive	Negative	Positive	LumB	0.801393728	low
TCGA-D8-A1JU-01	0	1.224657534	51	M0	N0	T1c	Stage IA	Positive	Negative	Positive	LumA	0.31358885	low
TCGA-D8-A1X5-01	0	1.547945205	81	MX	N3a	T2	Stage IIIC	Positive	Positive	Positive	LumB	1.010452962	low
TCGA-D8-A1X6-01	0	1.482191781	80	MX	N2a	T3	Stage IIIA	Positive	Negative	Positive	LumB	1.149825784	high
TCGA-D8-A1X7-01	0	1.394520548	40	MX	N0	T2	Stage IIA	Positive	Negative	Positive	LumB	0.6271777	low
TCGA-D8-A1X8-01	0	2.145205479	62	M0	N2a	T1c	Stage IIIA	Positive	Negative	Indeterminate	LumA	0.766550523	low
TCGA-D8-A1X9-01	0	1.991780822	66	M0	N1a	T2	Stage IIB	Positive	Negative	Positive	LumA	2.578397213	high
TCGA-D8-A1XA-01	0	2.298630137	64	M0	N0	T1c	Stage IA	Positive	Negative	Positive	LumA	0.696864111	low
TCGA-D8-A1XB-01	0	1.512328767	62	M0	N1a	T2	Stage IIB	Positive	Negative	Positive	LumA	0.871080139	low
TCGA-D8-A1XF-01	0	1.268493151	45	M0	N0	T2	Stage IIA	Positive	Negative	Positive	LumB	0.940766551	low
TCGA-D8-A1XG-01	0	1.22739726	86	M0	N1a	T4b	Stage IIIB	Positive	Negative	Negative	LumA	0.487804878	low
TCGA-D8-A1XJ-01	0	1.816438356	76	MX	N1a	T3	Stage IIIA	Positive	Positive	Positive	Her2	2.055749129	high
TCGA-D8-A1XK-01	0	1.208219178	55	MX	N1a	T2	Stage IIB	Negative	Negative	Negative	Basal	28.1184669	high
TCGA-D8-A1XL-01	0	1.660273973	34	MX	N1a	T2	Stage IIB	Positive	Negative	Positive	LumB	2.857142857	high
TCGA-D8-A1XM-01	0	1.473972603	57	M0	N0	T1c	Stage IA	Positive	Negative	Positive	LumA	1.463414634	high
TCGA-D8-A1XO-01	0	4.608219178	56	M0	N1a	T2	Stage IIB	Positive	Negative	Positive	LumA	0.452961672	low
TCGA-D8-A1XQ-01	0	1.367123288	69	M0	N0	T2	Stage IIA	Negative	Negative	Negative	Basal	22.12543554	high
TCGA-D8-A1XR-01	0	1.320547945	56	M0	N1a	T2	Stage IIB	Positive	Negative	Positive	LumB	0.731707317	low
TCGA-D8-A1XS-01	0	1.35890411	48	M0	N3a	T2	Stage IIIC	Positive	Positive	Positive	LumB	0.452961672	low
TCGA-D8-A1XT-01	0	1.38630137	61	M0	N1a	T1c	Stage IIA	Negative	Positive	Negative	Her2	1.045296167	high
TCGA-D8-A1XU-01	0	1.082191781	56	M0	N0	T1c	Stage IA	Positive	Negative	Positive	LumA	0.6271777	low
TCGA-D8-A1XV-01	0	1.263013699	84	M0	N0	T2	Stage IIA	Positive	Negative	Positive	LumA	0.731707317	low
TCGA-D8-A1XW-01	0	3.58630137	53	M0	N0	T2	Stage IIA	Negative	Negative	Positive	Normal	2.508710801	high
TCGA-D8-A1XY-01	0	1.378082192	74	MX	N0	T2	Stage IIA	Positive	Positive	Positive	LumA	1.045296167	high
TCGA-D8-A1XZ-01	0	1.276712329	81	MX	N2a	T1c	Stage IIIA	Positive	Negative	Negative	LumB	1.81184669	high
TCGA-D8-A1Y0-01	0	1.293150685	65	MX	N2a	T1c	Stage IIIA	Positive	Negative	Positive	LumA	1.533101045	high
TCGA-D8-A1Y2-01	0	1.18630137	71	MX	N0	T2	Stage IIA	Positive	Negative	Positive	LumB	0.418118467	low
TCGA-D8-A1Y3-01	0	1.178082192	61	MX	N2a	T2	Stage IIIA	Positive	Negative	Positive	LumB	1.289198606	high
TCGA-D8-A27E-01	0	1.452054795	66	M0	N0	T1c	Stage IA	Positive	Negative	Positive	LumA	0.383275261	low
TCGA-D8-A27F-01	0	1.336986301	40	M0	N0	T2	Stage IIA	Negative	Negative	Negative	Basal	1.777003484	high
TCGA-D8-A27G-01	0	1.120547945	75	M0	N0	T2	Stage IIA	Positive	Negative	Positive	LumA	22.29965157	high
TCGA-D8-A27I-01	0	1.202739726	58	M0	N2a	T1c	Stage IIIA	Positive	Negative	Positive	LumA	0.766550523	low
TCGA-D8-A27K-01	0	4.002739726	47	M0	N1a	T2	Stage IIB	Positive	Negative	Positive	LumA	0.592334495	low
TCGA-D8-A27L-01	0	1.367123288	49	M0	N2a	T1c	Stage IIIA	Positive	Negative	Positive	LumA	0.836236934	low
TCGA-D8-A27M-01	0	1.123287671	59	M0	N0	T1c	Stage IA	Negative	Negative	Negative	Basal	1.567944251	high
TCGA-D8-A27N-01	0	1.421917808	36	M0	N2a	T2	Stage IIIA	Positive	Positive	Positive	LumB	1.254355401	high
TCGA-D8-A27P-01	0	0.134246575	64	M0	N0	T1c	Stage IA	Positive	Negative	Positive	LumA	0.696864111	low
TCGA-D8-A27R-01	0	0.079452055	41	M0	N3a	T2	Stage IIIC	Positive	Negative	Positive	LumB	0.696864111	low
TCGA-D8-A27T-01	0	1.090410959	53	M0	N3a	T2	Stage IIIC	Positive	Negative	Positive	LumA	0.522648084	low
TCGA-D8-A27V-01	0	1.043835616	62	M0	N0	T2	Stage IIA	Positive	Negative	Positive	LumA	6.864111498	high
TCGA-D8-A27W-01	0	1.021917808	55	M0	N0	T4b	Stage IIIB	Positive	Positive	Positive	LumB	0.836236934	low
TCGA-D8-A3Z6-01	0	1.542465753	NA	M0	N3a	T3	Stage IIIC					0.766550523	low
TCGA-D8-A4Z1-01	0	1.805479452	NA	M0	N0	T1c	Stage IA					0.278745645	low
TCGA-D8-A73U-01	0	1.347945205	NA	M0	N0	T2	Stage IIA					2.090592334	high
TCGA-D8-A73X-01	0	2.101369863	NA	M0	N0	T2	Stage IIA					0.871080139	low
TCGA-E2-A10A-01	0	3.367123288	41	M0	N0 (i-)	T3	Stage IIB	Positive	Negative	Positive	LumA	0.557491289	low
TCGA-E2-A10C-01	0	3.342465753	54	M0	N1a	T2	Stage IIB	Positive	Negative	Positive	LumB	8.954703833	high
TCGA-E2-A14N-01	0	3.928767123	37	M0	N1	T2	Stage IIB	Negative	Negative	Negative	Basal	1.707317073	high
TCGA-E2-A14O-01	0	3.723287671	76	M0	N1a	T3	Stage IIIA	Positive	Negative	Positive	LumB	1.114982578	high
TCGA-E2-A14P-01	0	3.41369863	79	M0	N3	T2	Stage IIIC	Negative	Positive	Negative	Her2	1.916376307	high
TCGA-E2-A14Q-01	0	3.18630137	50	M0	N1mi	T2	Stage IIB	Positive	Negative	Positive	LumA	0.836236934	low
TCGA-E2-A14R-01	0	3.216438356	62	M0	N0	T2	Stage IIA	Negative	Negative	Negative	Basal	3.414634146	high
TCGA-E2-A14T-01	0	6.331506849	52	M0	N0	T2	Stage IIA	Positive	Negative	Positive	LumA	0.975609756	low
TCGA-E2-A14V-01	0	2.854794521	53	M0	N1	T2	Stage IIB	Positive	Positive	Positive	Her2	2.43902439	high
TCGA-E2-A14W-01	0	2.668493151	78	M0	N0	T2	Stage IIA	Positive	Positive	Positive	LumB	2.787456446	high
TCGA-E2-A14X-01	0	2.663013699	55	M0	N2	T2	Stage IIIA	Negative	Negative	Negative	Basal	0.592334495	low
TCGA-E2-A14Y-01	0	5.778082192	35	M0	N0	T2	Stage IIA	Positive	Positive	Positive	Basal	0.871080139	low
TCGA-E2-A150-01	0	5.301369863	48	M0	N0	T2	Stage IIA	Negative	Negative	Negative	Basal	1.324041812	high
TCGA-E2-A152-01	0	5.830136986	56	M0	N0	T1c	Stage I	Positive	Positive	Negative	Her2	3.414634146	high
TCGA-E2-A153-01	0	1.936986301	51	M0	N1a	T2	Stage IIB	Positive	Negative	Positive	LumA	0.6271777	low
TCGA-E2-A154-01	0	1.619178082	68	M0	N0	T1c	Stage I	Positive	Negative	Positive	LumA	1.149825784	high
TCGA-E2-A155-01	0	1.753424658	58	M0	N1a	T2	Stage IIB	Positive	Negative	Negative	LumB	1.742160279	high
TCGA-E2-A156-01	0	1.989041096	61	M0	N0	T1c	Stage I	Positive	Negative	Positive	LumA	0.801393728	low
TCGA-E2-A158-01	0	1.232876712	43	M0	N1mi	T1c	Stage IIA	Negative	Negative	Negative	Basal	2.613240418	high
TCGA-E2-A159-01	0	2.087671233	50	M0	N0	T2	Stage IIA	Negative	Negative	Negative	Basal	4.146341463	high
TCGA-E2-A15A-01	0	1.945205479	45	M0	N3a	T2	Stage IIIC	Positive	Negative	Positive	LumB	1.393728223	high
TCGA-E2-A15C-01	0	1.901369863	61	M0	N0	T1c	Stage I	Positive	Negative	Positive	LumA	0.801393728	low
TCGA-E2-A15D-01	0	1.44109589	47	M0	N0	T2	Stage IIA	Positive	Negative	Positive	LumA	0.905923345	low
TCGA-E2-A15E-01	0	1.726027397	40	M0	N1a	T1c	Stage IIA	Positive	Positive	Positive	LumA	0.940766551	low
TCGA-E2-A15G-01	0	1.517808219	76	M0	N0	T2	Stage IIA	Positive	Negative	Positive	LumA	1.428571429	high
TCGA-E2-A15H-01	0	1.076712329	38	M0	N1mi	T1c	Stage IIA	Positive	Positive	Positive	LumA	0.975609756	low
TCGA-E2-A15I-01	0	4.635616438	44	M0	N0	T2	Stage IIA	Positive	Negative	Positive	LumA	0.487804878	low
TCGA-E2-A15J-01	0	4.493150685	51	M0	N0	T1c	Stage I	Positive	Negative	Positive	LumA	0.662020906	low
TCGA-E2-A15K-01	0	0.753424658	58	M0	N1a	T2	Stage IIB	Positive	Negative	Positive	LumB	1.18466899	high
TCGA-E2-A15L-01	0	1.715068493	65	M0	N0	T2	Stage IIA	Positive	Negative	Positive	LumA	0.975609756	low
TCGA-E2-A15O-01	0	4.232876712	89	M0	NX	T1c	Stage I	Positive	Negative	Positive	LumA	1.045296167	high
TCGA-E2-A15P-01	0	1.630136986	61	M0	N0	T1c	Stage IA	Positive	Negative	Positive	LumA	1.219512195	high
TCGA-E2-A15R-01	0	4.745205479	64	M0	N1a	T1c	Stage IIA	Positive	Negative	Positive	LumA	1.080139373	high
TCGA-E2-A15S-01	0	1.17260274	34	M0	N1	T2	Stage IIB	Positive	Negative	Negative	LumB	1.324041812	high
TCGA-E2-A15T-01	0	4.282191781	65	M0	N0	T2	Stage IIA	Positive	Negative	Positive		0.731707317	low
TCGA-E2-A1AZ-01	0	6.380821918	63	M0	N1a	T2	Stage IIB	Negative	Negative	Negative	Basal	1.289198606	high
TCGA-E2-A1B0-01	0	4.468493151	50	M0	N2	T2	Stage IIIA	Negative	Positive	Negative	Her2	0.905923345	low
TCGA-E2-A1B1-01	0	7.268493151	45	M0	N1	T2	Stage IIB	Positive	Positive	Positive	LumA	0.522648084	low
TCGA-E2-A1B5-01	0	2.695890411	46	M0	N0	T2	Stage IIA	Positive	Negative	Positive	LumA	0.383275261	low
TCGA-E2-A1B6-01	0	2.375342466	44	M0	N0	T2	Stage IIA	Negative	Negative	Negative		0.383275261	low
TCGA-E2-A1BC-01	0	1.37260274	63	M0	N0	T1c	Stage IA	Positive	Negative	Positive	LumA	0.836236934	low
TCGA-E2-A1BD-01	0	3.104109589	53	M0	N0	T2	Stage IIA	Positive	Negative	Positive	LumA	1.114982578	high
TCGA-E2-A1IE-01	0	6.471232877	61	M0	N1	T2	Stage IIB	Positive	Negative	Positive	LumA	0.557491289	low
TCGA-E2-A1IF-01	0	3.117808219	74	M0	N0	T1c	Stage I	Positive	Negative	Positive	LumA	0.522648084	low
TCGA-E2-A1IG-01	0	5.863013699	45	M0	N1mi	T2	Stage IIB	Positive		Positive	LumA	1.18466899	high
TCGA-E2-A1IH-01	0	2.810958904	80	M0	N0	T1c	Stage I	Positive	Negative	Positive	LumA	1.881533101	high
TCGA-E2-A1II-01	0	2.808219178	51	M0	N0	T1c	Stage I	Negative	Negative	Positive	Basal	0.6271777	low
TCGA-E2-A1IJ-01	0	2.369863014	57	M0	N0	T1c	Stage I	Positive	Negative	Positive	LumA	0.418118467	low
TCGA-E2-A1IK-01	0	4.931506849	71	M0	N1mi	T1c	Stage IIA	Positive	Negative	Positive	LumA	0.348432056	low
TCGA-E2-A1IL-01	0	0.323287671	78	M0	N1a	T1c	Stage IIA	Positive	Negative	Positive	LumA	0.6271777	low
TCGA-E2-A1IN-01	0	1.849315068	60	M0	N0	T1c	Stage I	Positive	Negative	Positive	LumA	4.808362369	high
TCGA-E2-A1IO-01	0	5.082191781	37	M0	N0	T1c	Stage I	Positive	Negative	Positive	LumA	0.31358885	low
TCGA-E2-A1IU-01	0	0.923287671	60	M0	N0 (mol+)	T1c	Stage IA	Positive	Negative	Positive	LumA	0.522648084	low
TCGA-E2-A1L6-01	0	4.515068493	44	M0	N1mi	T1c	Stage IIA	Positive	Negative	Positive	LumA	0.592334495	low
TCGA-E2-A1L7-01	0	5.030136986	40	M0	N2	T2	Stage IIIA	Negative	Negative	Negative	LumB	1.742160279	high
TCGA-E2-A1L8-01	0	6.136986301	52	M0	N1a	T2	Stage IIB	Positive	Negative	Positive	LumA	0.731707317	low
TCGA-E2-A1L9-01	0	1.638356164	40	M0	N1mi	T1c	Stage IIA	Positive	Negative	Positive	LumA	0.278745645	low
TCGA-E2-A1LA-01	0	2.049315068	59	M0	N1a	T1c	Stage IIA	Positive	Negative	Positive	LumA	2.195121951	high
TCGA-E2-A1LB-01	0	6.317808219	41	M0	N1	T2	Stage IIB	Negative	Positive	Negative	Her2	1.149825784	high
TCGA-E2-A1LG-01	0	4.17260274	50	M0	N0	T2	Stage IIA	Negative	Negative	Negative	Basal	3.31010453	high
TCGA-E2-A1LH-01	0	8.895890411	59	M0	N0	T1c	Stage I	Negative	Negative	Negative	Basal	4.320557491	high
TCGA-E2-A1LI-01	0	8.550684932	57	M0	N1	T2	Stage IIB	Negative	Negative	Negative	Basal	0.6271777	low
TCGA-E2-A1LL-01	0	3.58630137	73	MX	N2a	T3	Stage IIIA	Negative	Negative	Negative	Basal	1.045296167	high
TCGA-E2-A1LS-01	0	4.394520548	46	M0	N0	T1c	Stage IA	Negative	Negative	Negative	Basal	2.090592334	high
TCGA-E2-A2P6-01	0	2.879452055	NA	M0	N1	T2	Stage IIB					3.101045296	high
TCGA-E2-A56Z-01	0	0.690410959	NA	M0	N1a	T2	Stage IIB					1.149825784	high
TCGA-E2-A570-01	0	2.550684932	NA	M0	N1mi	T1c	Stage IB					0.592334495	low
TCGA-E2-A572-01	0	3.309589041	NA	M0	N2	T2	Stage IIIA					0.522648084	low
TCGA-E2-A573-01	0	2.909589041	NA	M0	N0	T1c	Stage IA					1.324041812	high
TCGA-E2-A574-01	0	3.230136986	NA	M0	N0	T2	Stage IIA					2.43902439	high
TCGA-E2-A576-01	0	2.857534247	NA	MX	N0	T1c	Stage IA					1.463414634	high
TCGA-E2-A9RU-01	0	1.473972603	NA	MX	N3a	T2	Stage IIIC					1.289198606	high
TCGA-E9-A1N3-01	0	2.901369863	70	M0	N2	T1c	Stage IIIA		Negative		LumA	0.662020906	low
TCGA-E9-A1N4-01	0	2.739726027	41	M0	N2	T2	Stage IIIA	Positive	Negative	Positive	LumA	0.6271777	low
TCGA-E9-A1N5-01	0	3.068493151	45	M0	N1	T2	Stage IIB	Positive	Negative	Positive	LumA	0.696864111	low
TCGA-E9-A1N8-01	0	2.846575342	48	M0	N0	T2	Stage IIA	Negative	Negative		Basal	0.871080139	low
TCGA-E9-A1N9-01	0	3.016438356	58	M0	N0	T2	Stage IIA	Negative	Negative	Positive	Basal	1.149825784	high
TCGA-E9-A1NA-01	0	3.046575342	58	M0	N0	T2	Stage IIA	Positive	Negative	Positive	LumB	2.473867596	high
TCGA-E9-A1NC-01	0	3.295890411	61	M0	N1	T2	Stage IIB	Negative	Negative	Positive		1.707317073	high
TCGA-E9-A1ND-01	0	3.468493151	75	M0	N1	T2	Stage IIB	Negative	Negative	Negative	Basal	1.916376307	high
TCGA-E9-A1NE-01	0	2.980821918	28	M0	N1	T2	Stage IIB	Positive	Negative	Positive	LumA	1.289198606	high
TCGA-E9-A1NH-01	0	1.578082192	71	M0	N1	T2	Stage IIB	Positive	Negative	Positive	LumA	0.766550523	low
TCGA-E9-A1NI-01	0	0.821917808	51	M0	N0	T2	Stage IIA	Positive	Negative	Positive	LumB	0.662020906	low
TCGA-E9-A1QZ-01	0	2.068493151	61	M0	N0	T2	Stage IIA		Negative		LumA	0.487804878	low
TCGA-E9-A1R0-01	0	2.356164384	58	M0	N1	T1c	Stage IIA		Negative		LumA	0.662020906	low
TCGA-E9-A1R2-01	0	2.912328767	51	MX	N3	T2	Stage IIIC	Positive	Negative	Negative	LumA	1.637630662	high
TCGA-E9-A1R3-01	0	0.21369863	70	M0	N3	T2	Stage IIIC		Negative		LumA	0.6271777	low
TCGA-E9-A1R4-01	0	0.509589041	66	M0	N0	T1c	Stage IA		Negative		LumB	2.857142857	high
TCGA-E9-A1R5-01	0	0.252054795	63	M0	N0	T1c	Stage IA		Negative		LumA	1.18466899	high
TCGA-E9-A1R6-01	0	0.928767123	63	M0	N0	T2	Stage IIA		Negative		LumA	0.766550523	low
TCGA-E9-A1R7-01	0	4.019178082	64	M0	N0	T2	Stage IIA		Negative		LumB	1.289198606	high
TCGA-E9-A1RA-01	0	3.750684932	48	M0	N0	T1c	Stage IA		Negative			0.452961672	low
TCGA-E9-A1RC-01	0	3.353424658	56	M0	N3	T4b	Stage IIIC		Negative		LumA	1.18466899	high
TCGA-E9-A1RD-01	0	0.093150685	67	M0	N0	T2	Stage IIA		Negative		LumA	0.6271777	low
TCGA-E9-A1RE-01	0	3.887671233	74	M0	N2	T2	Stage IIIA		Negative		LumB	1.254355401	high
TCGA-E9-A1RF-01	0	0.547945205	68	M0	N2	T2	Stage IIIA		Negative		LumA	3.763066202	high
TCGA-E9-A1RG-01	0	1.77260274	62	M0	N2	T1c	Stage IIIA		Negative			1.010452962	low
TCGA-E9-A1RH-01	0	3.882191781	63	M0	N0	T2	Stage IIA		Negative		Her2	2.195121951	high
TCGA-E9-A1RI-01	0	3.969863014	43	M0	N2	T1c	Stage IIIA				LumA	0.209059233	low
TCGA-E9-A227-01	0	2.671232877	42	M0	N1	T2	Stage IIB	Positive	Negative	Positive	LumA	0.383275261	low
TCGA-E9-A228-01	0	3.520547945	58	M0	N1	T2	Stage IIB		Positive		LumB	1.219512195	high
TCGA-E9-A229-01	0	3.145205479	37	M0	N0	T1c	Stage IA		Negative		LumA	0.557491289	low
TCGA-E9-A22A-01	0	3.257534247	74	M0	N0	T2	Stage IIA	Positive	Negative	Negative	LumB	0.731707317	low
TCGA-E9-A22B-01	0	3.197260274	71	M0	N0	T1c	Stage IA	Positive	Negative	Negative	LumA	1.742160279	high
TCGA-E9-A22D-01	0	3.419178082	38	M0	N0	T2	Stage IIA	Positive	Positive	Positive	LumB	0.592334495	low
TCGA-E9-A22E-01	0	3.476712329	56	M0	N2	T2	Stage IIIA	Positive	Negative	Positive	LumB	2.43902439	high
TCGA-E9-A22G-01	0	3.394520548	47	M0	N0	T2	Stage IIA	Negative	Negative	Negative	Basal	2.578397213	high
TCGA-E9-A22H-01	0	3.375342466	42	M0	N1	T2	Stage IIB	Positive	Negative	Positive	LumB	0.592334495	low
TCGA-E9-A243-01	0	1.676712329	52	M0	N0 (i-)	T2	Stage IIA		Negative		Basal	1.672473868	high
TCGA-E9-A244-01	0	0.057534247	54	M0	N0 (i-)	T2	Stage IIA		Negative		Basal	2.160278746	high
TCGA-E9-A247-01	0	3.249315068	59	M0	N0 (i-)	T1c	Stage IA		Negative		LumA	0.940766551	low
TCGA-E9-A248-01	0	0.161643836	51	M0	N0 (i-)	T2	Stage IIA		Negative		Her2	0.522648084	low
TCGA-E9-A249-01	0	0.594520548	45	M0	N0 (i-)	T2	Stage IIA		Negative		LumB	0.522648084	low
TCGA-E9-A24A-01	0	2.046575342	69	M0	N1	T1c	Stage IIA		Negative		LumA	0.766550523	low
TCGA-E9-A295-01	0	1.02739726	NA	M0	N0 (i-)	T2	Stage IIA				LumA	2.160278746	high
TCGA-E9-A2JT-01	0	0.789041096	NA	M0	N0 (i-)	T2	Stage IIA				LumA	0.104529617	low
TCGA-E9-A3HO-01	0	3.17260274	NA	M0	N0 (i-)	T2	Stage IIA				LumB	1.672473868	high
TCGA-E9-A3QA-01	0	2.515068493	NA	M0	N0 (i-)	T2	Stage IIA					1.114982578	high
TCGA-E9-A3X8-01	0	2.536986301	NA	M0	N1	T2	Stage IIB					0.592334495	low
TCGA-E9-A54Y-01	0	1.98630137	NA	M0	N2	T2	Stage IIIA					0.940766551	low
TCGA-E9-A5FK-01	0	2.224657534	NA	M0	N3	T2	Stage IIIC					0.487804878	low
TCGA-E9-A5FL-01	0	0.065753425	NA	M0	N0	T3	Stage IIB					2.473867596	high
TCGA-E9-A5UO-01	0	2.150684932	NA	M0	N0	T2	Stage IIA					0.766550523	low
TCGA-E9-A6HE-01	0	2.320547945	NA	MX	N3	T3	Stage IIIC					0.731707317	low
TCGA-EW-A1IW-01	0	1.016438356	80	MX	N1a	T2	Stage IIB	Positive	Positive	Positive	LumA	1.916376307	high
TCGA-EW-A1IX-01	0	3.309589041	48	MX	N1a	T1b	Stage IIA	Positive	Negative	Positive	LumA	0.592334495	low
TCGA-EW-A1IY-01	0	0.706849315	38	MX	N0	T1c	Stage I	Positive	Negative	Positive	LumB	0.662020906	low
TCGA-EW-A1IZ-01	0	1.517808219	53	MX	N2a	T2	Stage IIIA	Positive	Negative	Positive		10.38327526	high
TCGA-EW-A1J1-01	0	1.575342466	38	M0	N1a	T2	Stage IIB	Positive	Negative	Positive	LumA	0.487804878	low
TCGA-EW-A1J2-01	0	1.104109589	50	MX	N1mi	T1c	[Discrepancy]	Positive	Negative	Positive	LumA	0.662020906	low
TCGA-EW-A1J3-01	0	1.380821918	61	M0	N0	T1c	Stage IA	Positive	Positive	Positive	LumA	0.6271777	low
TCGA-EW-A1J5-01	0	1.306849315	59	M0	N0 (i-)	T3	Stage IIB	Positive	Negative	Positive	LumA	10.90592334	high
TCGA-EW-A1J6-01	0	2.397260274	70	M0	N0 (i-)	T1c	Stage I	Positive	Negative	Positive	LumB	0.940766551	low
TCGA-EW-A1OV-01	0	2.161643836	56	MX	N1mi	T2	Stage IIB	Negative	Negative	Negative	Her2	2.613240418	high
TCGA-EW-A1OX-01	0	2.495890411	43	MX	N0	T2	Stage IIA	Positive	Negative	Positive	LumB	0.383275261	low
TCGA-EW-A1OY-01	0	2.487671233	63	MX	N0	T2	Stage IIA	Positive	Negative	Positive	LumB	1.777003484	high
TCGA-EW-A1OZ-01	0	3.367123288	56	M0	N0 (i-)	T2	Stage IIA	Positive	Positive	Negative	LumB	1.637630662	high
TCGA-EW-A1P0-01	0	3.42739726	55	MX	N1b	T2	Stage IIB	Positive	Negative	Negative	LumB	0.557491289	low
TCGA-EW-A1P1-01	0	3.315068493	68	MX	N3b	T2	Stage IIIC	Negative	Negative	Negative		0.034843206	low
TCGA-EW-A1P3-01	0	4.41369863	48	MX	N0	T2	Stage IIA	Positive	Negative	Positive	LumA	0.418118467	low
TCGA-EW-A1P4-01	0	2.484931507	43	M0	N0 (i-)	T2	Stage IIA	Negative	Negative	Negative	Basal	1.707317073	high
TCGA-EW-A1P5-01	0	1.926027397	77	M0	N1a	T2	Stage IIB	Positive	Negative	Positive	LumA	0.418118467	low
TCGA-EW-A1P6-01	0	1.539726027	64	M0	N1a	T2	Stage IIB	Positive	Negative	Positive	LumA	0.662020906	low
TCGA-EW-A1P7-01	0	2.506849315	59	M0	N0 (i-)	T2	Stage IIA	Negative	Negative	Negative	Normal	0.209059233	low
TCGA-EW-A1PA-01	0	1.575342466	59	M0	N1a	T2	Stage IIB	Positive	Negative	Positive	LumA	0.871080139	low
TCGA-EW-A1PB-01	0	1.665753425	70	MX	N1a	T3	Stage IIIA	Negative	Negative	Negative	Basal	3.62369338	high
TCGA-EW-A1PD-01	0	1.161643836	61	M0	N1a	T1c	Stage IIA	Positive	Positive	Positive	LumA	2.090592334	high
TCGA-EW-A1PE-01	0	0.876712329	56	M0	N1a	T1c	Stage IIA	Positive	Negative	Positive	LumA	0.731707317	low
TCGA-EW-A1PG-01	0	2.879452055	53	MX	N1a	T2	Stage IIB	Positive	Negative	Positive	Normal	0.209059233	low
TCGA-EW-A1PH-01	0	1.663013699	52	M0	N1a	T1c	Stage IIA	Negative		Negative	Basal	1.254355401	high
TCGA-EW-A2FR-01	0	4.583561644	NA	MX	N3a	T1b	Stage IIIC				Her2	0.940766551	low
TCGA-EW-A2FS-01	0	4.394520548	41	MX	N1mi	T2	Stage IIB	Positive		Negative	LumA	0.557491289	low
TCGA-EW-A2FV-01	0	2.15890411	39	MX	N3a	T3	Stage IIIC	Positive		Positive	LumA	9.059233449	high
TCGA-EW-A2FW-01	0	1.84109589	52	MX	N0 (i-)	T2	Stage IIA	Positive		Positive	LumB	0.662020906	low
TCGA-EW-A423-01	0	1.460273973	NA	MX	N0	T2	Stage IIA					1.254355401	high
TCGA-EW-A6S9-01	0	1.268493151	NA	M0	N1	T1c	Stage IIA					0.383275261	low
TCGA-EW-A6SA-01	0	1.397260274	NA	MX	N0 (i+)	T2	Stage II					1.49825784	high
TCGA-EW-A6SB-01	0	2.082191781	NA	M0	N0	T2	Stage II					1.358885017	high
TCGA-EW-A6SC-01	0	2.608219178	NA	M0	N0	T2	Stage IIA					0.557491289	low
TCGA-EW-A6SD-01	0	2.767123288	NA	M0	N1a	T2	Stage IIB					1.149825784	high
TCGA-GI-A2C8-01	0	0.616438356	NA	MX	N0	T4b	Stage IIIB				LumA	2.822299652	high
TCGA-GM-A2DB-01	0	6.591780822	62	M0	N0 (i-)	T2	Stage IIA	Negative		Negative	Her2	3.275261324	high
TCGA-GM-A2DC-01	0	6.945205479	57	M0	N1a	T1c	Stage IIA	Positive		Positive	LumA	0.452961672	low
TCGA-GM-A2DD-01	0	6.252054795	53	M0	N0 (i-)	T1c	Stage I	Negative		Negative	Normal	1.289198606	high
TCGA-GM-A2DF-01	0	5.904109589	53	M0	N1a	T1c	Stage IIA	Negative		Negative	Basal	0.836236934	low
TCGA-GM-A2DH-01	0	6.008219178	58	M0	N0 (i+)	T1c	Stage I	Negative		Negative	Her2	3.763066202	high
TCGA-GM-A2DI-01	0	7.095890411	52	M0	N0 (i+)	T1c	Stage I	Negative		Negative	LumA	0.940766551	low
TCGA-GM-A2DK-01	0	7.246575342	58	M0	N0 (i-)	T1c	Stage I	Positive		Negative	LumA	0.487804878	low
TCGA-GM-A2DL-01	0	9.64109589	50	M0	N0 (i-)	T1c	Stage I	Positive		Positive	LumA	1.289198606	high
TCGA-GM-A2DM-01	0	8.838356164	57	M0	N0 (i-)	T2	Stage IIA	Positive		Positive	LumA	0.6271777	low
TCGA-GM-A2DN-01	0	8.468493151	58	M0	N0 (i-)	T2	Stage IIA	Positive		Positive	LumA	0.522648084	low
TCGA-GM-A2DO-01	0	7.112328767	54	M0	N0 (i-)	T1c	Stage I	Positive		Positive	LumB	2.369337979	high
TCGA-GM-A3NW-01	0	9.208219178	NA	M0	N0 (i-)	T2	Stage IIA					1.602787456	high
TCGA-GM-A3XL-01	0	5.775342466	NA	M0	N0 (i-)	T2	Stage IIA					2.43902439	high
TCGA-GM-A4E0-01	0	6.002739726	NA	M0	N3a	T3	Stage IIIC					0.522648084	low
TCGA-GM-A5PV-01	0	1.128767123	NA	M0	N1a	T2	Stage IIB					0.522648084	low
TCGA-GM-A5PX-01	0	1.509589041	NA	M0	N1mi	T2	Stage IIB					0.696864111	low
TCGA-HN-A2NL-01	0	0.216438356	NA	M0	N0	T2	Stage IIA				Basal	2.264808362	high
TCGA-JL-A3YX-01	0	0.964383562	NA	M0	N0	T2	Stage IIA					0.871080139	low
TCGA-LD-A66U-01	0	1.769863014	NA	MX	N1mi	T2	Stage IIB					0.6271777	low
TCGA-LD-A74U-01	0	1.101369863	NA	M0	N3a	T3	Stage IIIC					5.226480836	high
TCGA-LD-A7W6-01	0	1.106849315	NA	M0	N1a	T2	Stage IIB					0.696864111	low
TCGA-LD-A9QF-01	0	0.884931507	NA	M0	N0	T1c	Stage IA					0.139372822	low
TCGA-LL-A50Y-01	0	2.087671233	NA	MX	N0	T2	Stage IIA					0.766550523	low
TCGA-LL-A5YL-01	0	1.421917808	NA	MX	N1a	T2	Stage IIB					1.533101045	high
TCGA-LL-A5YM-01	0	1.276712329	NA	M0	NX	T4b	Stage IIIB					0.6271777	low
TCGA-LL-A5YN-01	0	1.224657534	NA	M0	N0 (i-)	T2	Stage IIA					0.662020906	low
TCGA-LL-A5YO-01	0	1.205479452	NA	MX	N0	T1b	Stage IA					0.731707317	low
TCGA-LL-A5YP-01	0	1.232876712	NA	M0	N1a	T2	Stage IIB					1.846689895	high
TCGA-LL-A6FP-01	0	1.854794521	NA	MX	NX	T2	Stage IIA					1.567944251	high
TCGA-LL-A6FQ-01	0	0.219178082	NA	MX	N2a	T2	Stage IIIA					1.149825784	high
TCGA-LL-A6FR-01	0	1.339726027	NA	MX	N0 (i-)	T2	Stage IIA					1.114982578	high
TCGA-LL-A73Y-01	0	1.306849315	NA	MX	N0	T1c	Stage IA					3.170731707	high
TCGA-LL-A740-01	0	1.208219178	NA	MX	N0 (i-)	T1c	Stage IA					1.254355401	high
TCGA-LL-A7SZ-01	0	1.62739726	NA	MX	N1a	T2	Stage IIB					1.324041812	high
TCGA-LL-A7T0-01	0	1.030136986	NA	M0	N1a	T2	Stage IIB					1.254355401	high
TCGA-LL-A8F5-01	0	1.632876712	NA	MX	N0 (i-)	T2	Stage IIA					3.93728223	high
TCGA-LL-A9Q3-01	0	1.457534247	NA	MX	N3a	T3	Stage IIIC					1.428571429	high
TCGA-OK-A5Q2-01	0	0.175342466	NA	MX	N1a	T2	Stage II					0.662020906	low
TCGA-OL-A5D7-01	0	4.876712329	NA	MX	N0	T2	Stage IIA					1.533101045	high
TCGA-OL-A5D8-01	0	2.665753425	NA	MX	N0	T3	Stage IIB					0.766550523	low
TCGA-OL-A5DA-01	0	4.884931507	NA	MX	N0	T2	Stage IIA					1.49825784	high
TCGA-OL-A5RU-01	0	3.339726027	NA	MX	N1	T1c	Stage IIA					0.871080139	low
TCGA-OL-A5RV-01	0	2.909589041	NA	MX	N3	T2	Stage IIIC					0.278745645	low
TCGA-OL-A5RW-01	0	3.030136986	NA	MX	N1	T1c	Stage IIA					4.320557491	high
TCGA-OL-A5RX-01	0	2.405479452	NA	MX	N0	T1c	Stage IA					0.6271777	low
TCGA-OL-A5RY-01	0	2.060273973	NA	MX	N1	T1c	Stage IIA					0.278745645	low
TCGA-OL-A5RZ-01	0	1.860273973	NA	MX	N0	T1b	Stage IA					2.43902439	high
TCGA-OL-A5S0-01	0	1.698630137	NA	MX	N1a	T2	Stage IIB					0.940766551	low
TCGA-OL-A66H-01	0	2.224657534	NA	MX	N1mi	T1c	Stage IB					0.452961672	low
TCGA-OL-A66I-01	0	1.956164384	NA	MX	N1mi	T1c	Stage IIA					0.801393728	low
TCGA-OL-A66J-01	0	5.468493151	NA	MX	N0	T1c	Stage I					1.428571429	high
TCGA-OL-A66L-01	0	3.564383562	NA	MX	N0	T1c	Stage IA					1.637630662	high
TCGA-OL-A66N-01	0	2.169863014	NA	MX	N3	T3	Stage IIIC					0.836236934	low
TCGA-OL-A66O-01	0	1.446575342	NA	MX	N1a	T2	Stage IIB					0.871080139	low
TCGA-OL-A66P-01	0	1.17260274	NA	MX	N0	T2	Stage IIA					1.846689895	high
TCGA-OL-A6VO-01	0	2.350684932	NA	MX	N0	T1c	Stage IA					0.418118467	low
TCGA-OL-A6VQ-01	0	1.643835616	NA	MX	N0	T2	Stage IIA					0.871080139	low
TCGA-OL-A6VR-01	0	3.342465753	NA	MX	N0	T1b	Stage IA					0.209059233	low
TCGA-OL-A97C-01	0	0.742465753	NA	M0	N0	T3	Stage IIB					1.846689895	high
TCGA-PE-A5DD-01	0	5.350684932	NA	M0	N0	T2	Stage IIA					1.637630662	high
TCGA-PE-A5DE-01	0	7.246575342	NA	M0	N0	T2	Stage IIA					8.710801394	high
TCGA-PL-A8LX-01	0	0.01369863	NA	M1	N1a	T4	Stage IV					0.871080139	low
TCGA-PL-A8LZ-01	0	0.82739726	NA	M0	N2	T4b	Stage IIIB					1.881533101	high
TCGA-S3-A6ZF-01	0	1.567123288	NA	M0	N0	T2	Stage IIA					0.836236934	low
TCGA-S3-A6ZG-01	0	1.539726027	NA	M0	N1	T2	Stage IIB					1.18466899	high
TCGA-S3-A6ZH-01	0	1.756164384	NA	MX	N3a	T3	Stage IIIC					0.905923345	low
TCGA-S3-AA0Z-01	0	1.723287671	NA	M0	N1a	T2	Stage IIB					1.358885017	high
TCGA-S3-AA10-01	0	1.605479452	NA	M0	N0	T2	Stage IIA					3.170731707	high
TCGA-S3-AA11-01	0	1.153424658	NA	M0	N0	T2	Stage IIA					1.602787456	high
TCGA-S3-AA12-01	0	1.57260274	NA	MX	N1a	T3	Stage IIIA					0.975609756	low
TCGA-S3-AA14-01	0	1.449315068	NA	cM0 (i+)	N0 (i+)	T1	Stage I					0.383275261	low
TCGA-S3-AA15-01	0	1.438356164	NA	cM0 (i+)	N1a	T2	Stage IIB					0.243902439	low
TCGA-S3-AA17-01	0	1.161643836	NA	cM0 (i+)	N1mi	T2	Stage IIB					2.229965157	high
TCGA-UL-AAZ6-01	0	1.419178082	NA	MX	N0	T2	Stage IIA					2.020905923	high
TCGA-V7-A7HQ-01	0	5.569863014	NA	M0	N2a	T1c	Stage IIIA					0.662020906	low
TCGA-W8-A86G-01	0	0.950684932	NA	MX	N0 (i-)	T2a	Stage IIA					0.418118467	low
TCGA-WT-AB41-01	0	4.41369863	NA	MX	N1mi	T2	Stage IIB					1.114982578	high
TCGA-WT-AB44-01	0	2.419178082	NA	MX	N0 (i-)	T1c	Stage IA					0.871080139	low
TCGA-XX-A899-01	0	1.279452055	NA	MX	N2a	T1c	Stage IIIA					0.801393728	low
TCGA-XX-A89A-01	0	1.336986301	NA	MX	N0	T3	Stage IIB					4.494773519	high
TCGA-Z7-A8R5-01	0	9.005479452	NA	MX	N1a	T3	Stage IIIA					0.452961672	low
TCGA-Z7-A8R6-01	0	8.920547945	NA	M0	N0	T1c	Stage I					1.881533101	high
