# Supplementary material for: Prognostic analysis of patients with breast cancer based on tumor mutational burden and DNA damage repair genes
Source: Front Oncol. 2023 Jun 7;13:1177133. doi: 10.3389/fonc.2023.1177133 (PMC10282748; doi:10.3389/fonc.2023.1177133)
Supplement: Supplementary file 2 [file Table_2.xls]

## Sheet: Supplementary Table 2
The clinical characteristics of breast cancer patients
Clinical Characteristics	Age	ER	PR	HER2	M. stage	N. stage	T. stage
Patient 1	67	-	-	+	M0	N1a	T2
Patient 2	63	+	+	-	M0	N0	T2
Patient 3	56	+	+	-	M0	N2a	T1c
Patient 4	75	+	+	-	M0	N0	T1mi
Patient 5	57	-	-	+	M0	N0	T1mi
Patient 6	63	+	+	-	M0	N3	T3
