# Supplementary material for: Prognostic analysis of patients with breast cancer based on tumor mutational burden and DNA damage repair genes
Source: Front Oncol. 2023 Jun 7;13:1177133. doi: 10.3389/fonc.2023.1177133 (PMC10282748; doi:10.3389/fonc.2023.1177133)
Supplement: Supplementary file 3 [file Table_3.xls]

## Sheet: DDR gene list 
gene
CHEK1
CHEK2
ATM
ATR
LOC648152
LOC651610
LOC651921
WEE1
ATRIP
CCNB1
CDK1
CDC25C
CDK2
PSMD14
CDKN1A
CDKN1B
PSMA8
PSME4
MDM2
PSMA1
PSMA2
PSMA3
PSMA4
PSMA5
PSMA6
PSMA7
PSMB1
PSMB2
PSMB3
PSMB4
PSMB5
PSMB6
PSMB7
PSMB8
PSMB9
PSMB10
PSMC1
PSMC2
PSMC3
PSMC4
PSMC5
PSMC6
PSMD1
PSMD2
PSMD3
PSMD4
PSMD5
PSMD7
PSMD8
PSMD9
PSMD10
PSMD11
PSMD12
PSMD13
PSME1
PSME2
RPS27A
RFWD2
LOC652826
TP53
RPS27AP11
RFWD2P1
UBA52
CCNE1
CCNE2
PSMF1
PSMD6
FANCA
FANCC
FANCD2
FANCE
FANCB
FANCF
FANCG
ZBTB32
UBE2T
FANCL
FANCM
BRCA1
BRCA2
USP1
PALB2
C17orf70
C19orf40
RAD50
XRCC6
H2AFX
LOC389901
LIG1
LIG4
MRE11A
NBN
TDP1
PRKDC
RAD51
RAD52
RPA1
RPA2
RPA3
TP53BP1
XRCC4
XRCC5
BRIP1
MDC1
MLH3
POLD1
MLH1
POLD2
RFC1
MSH2
RFC3
RFC2
MSH3
POLD4
PMS2
RFC4
RFC5
MSH6
POLD3
PCNA
SSBP1
RPA4
EXO1
POLL
POLM
LOC731751
NHEJ1
FEN1
DNTT
DCLRE1C
CDK7
ERCC8
DDB1
DDB2
ERCC1
ERCC2
ERCC3
ERCC4
ERCC5
ERCC6
GTF2H1
GTF2H2
GTF2H3
GTF2H4
MNAT1
POLE
POLE2
POLR2A
POLR2B
POLR2C
POLR2D
POLR2E
POLR2F
POLR2G
POLR2H
POLR2I
POLR2J
POLR2K
POLR2L
XAB2
RAD23B
LOC652672
LOC652857
GTF2H2B
TCEA1
XPA
XPC
CCNH
NEIL2
MPG
SMUG1
XRCC1
POLE4
HMGB1
POLE3
MBD4
OGG1
UNG
NEIL1
PARP4
PARP3
PARP2
POLB
APEX1
NEIL3
TDG
APEX2
LIG3
HMGB1P1
NTHL1
HMGB1P40
MUTYH
PARP1

## Sheet: DDR-related signaling pathways
REACTOME_G2_M_DNA_DAMAGE_CHECKPOINT	http://www.broadinstitute.org/gsea/msigdb/cards/REACTOME_G2_M_DNA_DAMAGE_CHECKPOINT	CHEK1	CHEK2	ATM	ATR	LOC648152	LOC651610	LOC651921	WEE1	ATRIP	CCNB1	CDK1	CDC25C
REACTOME_P53_DEPENDENT_G1_DNA_DAMAGE_RESPONSE	http://www.broadinstitute.org/gsea/msigdb/cards/REACTOME_P53_DEPENDENT_G1_DNA_DAMAGE_RESPONSE	CDK2	PSMD14	CDKN1A	CDKN1B	PSMA8	PSME4	MDM2	ATM	PSMA1	PSMA2	PSMA3	PSMA4	PSMA5	PSMA6	PSMA7	PSMB1	PSMB2	PSMB3	PSMB4	PSMB5	PSMB6	PSMB7	PSMB8	PSMB9	PSMB10	PSMC1	PSMC2	PSMC3	PSMC4	PSMC5	PSMC6	PSMD1	PSMD2	PSMD3	PSMD4	PSMD5	PSMD7	PSMD8	PSMD9	PSMD10	PSMD11	PSMD12	PSMD13	PSME1	PSME2	RPS27A	RFWD2	LOC651610
REACTOME_FANCONI_ANEMIA_PATHWAY	http://www.broadinstitute.org/gsea/msigdb/cards/REACTOME_FANCONI_ANEMIA_PATHWAY	FANCA	FANCC	FANCD2	FANCE	FANCB	FANCF	FANCG	ZBTB32	UBE2T	ATM	ATR	FANCL	FANCM	RPS27A	LOC648152	LOC651610	LOC651921	BRCA1	BRCA2	RPS27AP11	UBA52	USP1	PALB2	C17orf70	C19orf40
REACTOME_P53_DEPENDENT_G1_DNA_DAMAGE_RESPONSE	http://www.broadinstitute.org/gsea/msigdb/cards/REACTOME_P53_DEPENDENT_G1_DNA_DAMAGE_RESPONSE	CDK2	PSMD14	CDKN1A	CDKN1B	PSMA8	PSME4	MDM2	ATM	PSMA1	PSMA2	PSMA3	PSMA4	PSMA5	PSMA6	PSMA7	PSMB1	PSMB2	PSMB3	PSMB4	PSMB5	PSMB6	PSMB7	PSMB8	PSMB9	PSMB10	PSMC1	PSMC2	PSMC3	PSMC4	PSMC5	PSMC6	PSMD1	PSMD2	PSMD3	PSMD4	PSMD5	PSMD7	PSMD8	PSMD9	PSMD10	PSMD11	PSMD12	PSMD13	PSME1	PSME2	RPS27A	RFWD2	LOC651610
REACTOME_DOUBLE_STRAND_BREAK_REPAIR	http://www.broadinstitute.org/gsea/msigdb/cards/REACTOME_DOUBLE_STRAND_BREAK_REPAIR	RAD50	XRCC6	H2AFX	LOC389901	LIG1	LIG4	MRE11A	NBN	ATM	TDP1	PRKDC	RAD51	RAD52	RPA1	RPA2	RPA3	LOC651610	BRCA1	BRCA2	TP53BP1	XRCC4	XRCC5	BRIP1	MDC1
REACTOME_HOMOLOGOUS_RECOMBINATION_REPAIR_OF_REPLICATION_INDEPENDENT_DOUBLE_STRAND_BREAKS	http://www.broadinstitute.org/gsea/msigdb/cards/REACTOME_HOMOLOGOUS_RECOMBINATION_REPAIR_OF_REPLICATION_INDEPENDENT_DOUBLE_STRAND_BREAKS	RAD50	H2AFX	LIG1	MRE11A	NBN	ATM	RAD51	RAD52	RPA1	RPA2	RPA3	LOC651610	BRCA1	BRCA2	TP53BP1	BRIP1	MDC1
KEGG_MISMATCH_REPAIR	http://www.broadinstitute.org/gsea/msigdb/cards/KEGG_MISMATCH_REPAIR	MLH3	POLD1	MLH1	POLD2	RFC1	MSH2	RFC3	RFC2	MSH3	POLD4	PMS2	RFC4	LIG1	RFC5	RPA1	MSH6	RPA3	POLD3	RPA2	PCNA	SSBP1	RPA4	EXO1
KEGG_NON_HOMOLOGOUS_END_JOINING	http://www.broadinstitute.org/gsea/msigdb/cards/KEGG_NON_HOMOLOGOUS_END_JOINING	XRCC4	MRE11A	POLL	POLM	LOC731751	NHEJ1	LIG4	FEN1	DNTT	XRCC5	RAD50	XRCC6	PRKDC	DCLRE1C
REACTOME_NUCLEOTIDE_EXCISION_REPAIR	http://www.broadinstitute.org/gsea/msigdb/cards/REACTOME_NUCLEOTIDE_EXCISION_REPAIR	CDK7	POLD3	ERCC8	DDB1	DDB2	ERCC1	ERCC2	ERCC3	ERCC4	ERCC5	ERCC6	GTF2H1	GTF2H2	GTF2H3	GTF2H4	LIG1	MNAT1	PCNA	POLD1	POLD2	POLE	POLE2	POLR2A	POLR2B	POLR2C	POLR2D	POLR2E	POLR2F	POLR2G	POLR2H	POLR2I	POLR2J	POLR2K	POLR2L	XAB2	POLD4	RAD23B	RFC2	RFC3	RFC4	RFC5	RPA1	RPA2	RPA3	LOC652672	LOC652857	GTF2H2B	TCEA1
KEGG_BASE_EXCISION_REPAIR	http://www.broadinstitute.org/gsea/msigdb/cards/KEGG_BASE_EXCISION_REPAIR	NEIL2	MPG	SMUG1	XRCC1	POLE4	HMGB1	POLE3	POLD4	MBD4	OGG1	UNG	POLD3	PCNA	NEIL1	POLE2	PARP4	PARP3	PARP2	POLB	APEX1	POLL	POLD1	POLD2	POLE	NEIL3	TDG	APEX2	LIG3	HMGB1P1	NTHL1	HMGB1P40	FEN1	LIG1	MUTYH	PARP1
[truncated: 9 more columns]
