# Supplementary material for: Prognostic analysis of patients with breast cancer based on tumor mutational burden and DNA damage repair genes
Source: Front Oncol. 2023 Jun 7;13:1177133. doi: 10.3389/fonc.2023.1177133 (PMC10282748; doi:10.3389/fonc.2023.1177133)
Supplement: Supplementary file 4 [file Table_4.xls]

## Sheet: Supplementary Table 4
gene	logFC	logCPM	LR	PValue	FDR	change
RFC4	0.637288	4.67881	168.924	1.27e-38	2.8e-36	UP
EXO1	0.915603	4.00929	156.647	6.11e-36	9.23e-34	UP
FEN1	0.601822	5.50077	149.477	2.26e-34	2.63e-32	UP
FANCB	0.725689	1.00953	143.738	4.05e-33	3.93e-31	UP
PSMD2	0.405401	8.08158	138.679	5.18e-32	4.42e-30	UP
FANCA	0.769674	3.71371	129.437	5.44e-30	3.65e-28	UP
CHEK2	0.533854	3.83114	127.165	1.71e-29	1.07e-27	UP
CDK1	0.728793	5.65849	126.317	2.62e-29	1.56e-27	UP
CCNB1	0.632748	5.83595	125.318	4.34e-29	2.5e-27	UP
MSH6	0.413967	6.62408	123.262	1.22e-28	6.62e-27	UP
PSMD14	0.350986	6.26833	122.812	1.53e-28	8.16e-27	UP
CCNE1	1.11603	3.26034	121.292	3.3e-28	1.69e-26	UP
POLR2F	1.55921	-0.421685	118.996	1.05e-27	5.14e-26	UP
PSMB2	0.396764	6.91191	118.106	1.64e-27	7.87e-26	UP
CHEK1	0.633991	4.28885	116.06	4.61e-27	2.08e-25	UP
CCNE2	0.785296	3.28912	114.755	8.91e-27	3.88e-25	UP
CDC25C	0.683511	2.74928	112.152	3.31e-26	1.37e-24	UP
RFC2	0.40055	5.35561	109.436	1.3e-25	4.96e-24	UP
RAD51	0.639207	3.45764	106.954	4.56e-25	1.62e-23	UP
UBE2T	0.668827	4.70245	106.714	5.14e-25	1.82e-23	UP
PSMD7	0.395808	5.8817	105.186	1.11e-24	3.74e-23	UP
FANCE	0.55235	3.01469	100.105	1.45e-23	4.37e-22	UP
CDK2	0.359567	5.40519	98.7469	2.87e-23	8.34e-22	UP
NEIL3	0.72485	1.99945	98.6357	3.03e-23	8.79e-22	UP
USP1	0.475677	6.28463	97.9127	4.37e-23	1.25e-21	UP
PCNA	0.428005	7.03409	94.5086	2.44e-22	6.34e-21	UP
PSME4	0.43015	7.25973	93.2007	4.73e-22	1.19e-20	UP
PSMA7	0.425248	7.43719	88.0007	6.54e-21	1.47e-19	UP
POLR2D	0.264062	5.48186	87.8787	6.96e-21	1.56e-19	UP
FANCC	0.377793	4.13313	87.4934	8.46e-21	1.87e-19	UP
PSMD12	0.429767	6.57827	85.2914	2.57e-20	5.37e-19	UP
MSH2	0.385265	5.75167	83.6938	5.78e-20	1.16e-18	UP
PSMB5	0.358105	6.89014	83.2838	7.11e-20	1.41e-18	UP
XPC	-0.304403	5.5238	82.822	8.98e-20	1.76e-18	DOWN
BRIP1	0.63576	3.74301	79.6069	4.57e-19	8.24e-18	UP
PARP3	-0.41299	4.56458	78.3611	8.58e-19	1.49e-17	DOWN
FANCD2	0.439304	4.73974	75.4346	3.78e-18	6.03e-17	UP
PSMD11	0.386503	6.98127	74.9042	4.94e-18	7.76e-17	UP
MDC1	0.356926	5.85334	73.3092	1.11e-17	1.67e-16	UP
FANCG	0.349206	4.57153	73.2327	1.15e-17	1.73e-16	UP
H2AFX	0.48822	5.43728	72.3383	1.81e-17	2.65e-16	UP
PSMD3	0.67889	8.06173	70.6322	4.3e-17	5.97e-16	UP
PSMB1	0.314611	7.27237	70.4326	4.76e-17	6.56e-16	UP
POLR2K	0.367145	6.10737	64.6967	8.74e-16	1.02e-14	UP
PSMA5	0.272594	6.74127	63.0529	2.01e-15	2.22e-14	UP
NEIL1	-0.540938	3.99815	63.0156	2.05e-15	2.26e-14	DOWN
UNG	0.315863	5.92613	60.3716	7.85e-15	8.03e-14	UP
POLE2	0.376157	2.8309	60.0489	9.25e-15	9.35e-14	UP
PSMB4	0.329129	8.06578	59.4878	1.23e-14	1.23e-13	UP
PSMC3	0.2872	6.88494	59.308	1.35e-14	1.34e-13	UP
PSMA6	0.28169	5.0181	59.2532	1.39e-14	1.37e-13	UP
APEX2	0.266916	5.53411	59.1191	1.48e-14	1.46e-13	UP
POLD2	0.32295	6.77035	58.4799	2.05e-14	1.99e-13	UP
RFC5	0.271983	4.5123	57.6592	3.12e-14	2.94e-13	UP
POLD1	0.363828	4.72792	55.2438	1.06e-13	9.38e-13	UP
RFC3	0.36069	4.46484	54.3715	1.66e-13	1.42e-12	UP
POLR2H	0.274981	5.80162	50.1342	1.44e-12	1.1e-11	UP
BRCA2	0.423217	3.70452	48.9747	2.59e-12	1.91e-11	UP
PSMA8	1.17635	-2.8488	45.3409	1.66e-11	1.1e-10	UP
TP53BP1	-0.297181	6.01793	43.9156	3.43e-11	2.17e-10	DOWN
PSMC5	0.309751	7.29864	41.9066	9.57e-11	5.65e-10	UP
POLD3	0.271978	5.00158	37.7368	8.1e-10	4.13e-09	UP
ATM	-0.291881	5.74105	36.8745	1.26e-09	6.25e-09	DOWN
PRKDC	0.31476	8.51584	30.6652	3.07e-08	1.26e-07	UP
PSME2	0.279762	7.23826	29.1473	6.71e-08	2.61e-07	UP
PSMB9	0.3986	5.34031	25.4706	4.49e-07	1.54e-06	UP
RPA4	0.383174	-3.54524	10.9337	0.000944308	0.00193353	UP
