# Supplementary material for: Prognostic analysis of patients with breast cancer based on tumor mutational burden and DNA damage repair genes
Source: Front Oncol. 2023 Jun 7;13:1177133. doi: 10.3389/fonc.2023.1177133 (PMC10282748; doi:10.3389/fonc.2023.1177133)
Supplement: Supplementary file 5 [file Table_5.xls]

## Sheet: Supplementary Table 5
gene	pvalue	Hazard ratio
PSMD2	0.025	1.008(1.001−1.015)
PSMD14	0.006	1.060(1.017−1.106)
UBE2T	0.042	1.007(1.000−1.014)
PSMD7	0.016	1.020(1.004−1.036)
PARP3	0.001	0.929(0.888−0.972)
MDC1	<0.001	1.046(1.022−1.071)
PSMB1	0.021	1.007(1.001−1.014)
POLR2K	0.036	1.008(1.000−1.015)
RFC3	0.026	1.024(1.003−1.046)
PSMB9	0.017	0.980(0.964−0.996)
