# Supplementary material for: Prognostic analysis of patients with breast cancer based on tumor mutational burden and DNA damage repair genes
Source: Front Oncol. 2023 Jun 7;13:1177133. doi: 10.3389/fonc.2023.1177133 (PMC10282748; doi:10.3389/fonc.2023.1177133)
Supplement: Supplementary file 6 [file Table_6.xls]

## Sheet: Gene panel
Gene symbol	Gene ID	Description	Biological Process (GO)	Protein Function (Protein Atlas)	Subcellular Location (Protein Atlas)	Drug (DrugBank)
MDC1	9656	mediator of DNA damage checkpoint 1	GO:0031573 intra-S DNA damage checkpoint;GO:0006303 double-strand break repair via nonhomologous end joining;GO:0044773 mitotic DNA damage checkpoint	Cancer-related genes:Mutational cancer driver genes; Predicted intracellular proteins	Nuclear bodies (Supported); Additional: Nucleoplasm
PARP3	10039	poly(ADP-ribose) polymerase family member 3	GO:1905662 negative regulation of telomerase RNA reverse transcriptase activity;GO:0030592 DNA ADP-ribosylation;GO:1905661 regulation of telomerase RNA reverse transcriptase activity	ENZYME proteins:Transferases; Enzymes; FDA approved drug targets:Small molecule drugs; Predicted intracellular proteins	Nuclear bodies;Nucleoplasm (Supported)	2-methyl-3,5,7,8-tetrahydro-4H-thiopyrano[4,3-d]pyrimidin-4-one; 4-[3-(1,4-diazepan-1-ylcarbonyl)-4-fluorobenzyl]phthalazin-1(2H)-one; N~2~,N~2~-DIMETHYL-N~1~-(6-OXO-5,6-DIHYDROPHENANTHRIDIN-2-YL)GLYCINAMIDE; Olaparib; Rucaparib
PSMB1	5689	proteasome 20S subunit beta 1	GO:0010499 proteasomal ubiquitin-independent protein catabolic process;GO:0006521 regulation of cellular amino acid metabolic process;GO:1902036 regulation of hematopoietic stem cell differentiation	Peptidases:Threonine-type peptidases; ENZYME proteins:Hydrolases; Enzymes; FDA approved drug targets:Small molecule drugs; Predicted intracellular proteins	Nucleoplasm (Supported)	Bortezomib; (3AR,6R,6AS)-6-((S)-((S)-CYCLOHEX-2-ENYL)(HYDROXY)METHYL)-6A-METHYL-4-OXO-HEXAHYDRO-2H-FURO[3,2-C]PYRROLE-6-CARBALDEHYDE; Carfilzomib
PSMB9	5698	proteasome 20S subunit beta 9	GO:0010499 proteasomal ubiquitin-independent protein catabolic process;GO:0006521 regulation of cellular amino acid metabolic process;GO:1902036 regulation of hematopoietic stem cell differentiation	Peptidases:Threonine-type peptidases; ENZYME proteins:Hydrolases; Enzymes; FDA approved drug targets:Small molecule drugs; Predicted intracellular proteins	Cytosol (Supported)	Carfilzomib
PSMD2	5708	proteasome 26S subunit, non-ATPase 2	GO:0006521 regulation of cellular amino acid metabolic process;GO:1902036 regulation of hematopoietic stem cell differentiation;GO:0002479 antigen processing and presentation of exogenous peptide antigen via MHC class I, TAP-dependent	Predicted intracellular proteins
PSMD7	5713	proteasome 26S subunit, non-ATPase 7	GO:0006521 regulation of cellular amino acid metabolic process;GO:1902036 regulation of hematopoietic stem cell differentiation;GO:0002479 antigen processing and presentation of exogenous peptide antigen via MHC class I, TAP-dependent	Enzymes; Peptidases:Metallopeptidases; Predicted intracellular proteins	Nucleoplasm (Enhanced)
PSMD14	10213	proteasome 26S subunit, non-ATPase 14	GO:0070536 protein K63-linked deubiquitination;GO:0006521 regulation of cellular amino acid metabolic process;GO:1902036 regulation of hematopoietic stem cell differentiation	Enzymes; Peptidases:Metallopeptidases; Predicted intracellular proteins	Nucleoplasm (Supported)
